# Supplementary material for: A soft and ultrasensitive force sensing diaphragm for probing cardiac organoids instantaneously and wirelessly
Source: Nat Commun. 2022 Nov 25;13:7259. doi: 10.1038/s41467-022-34860-y (PMC9700778; doi:10.1038/s41467-022-34860-y)
Supplement: Supplementary file 11 — Source Data [file 41467_2022_34860_MOESM11_ESM.xlsx]

## Sheet: Fig. 1f
Probe approaching			Probe returning				Fig. in (I)		Fig. in (II)		Fig. in (III)		Fig. in (IV)		Fig. in (V)		Fig. in (VI)		Fig. in (VII)		Fig. in (VIII)
x axis: relative z position	y axis: mean SNR	y axis: std	x axis: relative z position	y axis: mean SNR	y axis: std		x axis: Time (s)	y axis:ΔR/R0	x axis: Time (s)	y axis:ΔR/R0	x axis: Time (s)	y axis:ΔR/R0	x axis: Time (s)	y axis:ΔR/R0	x axis: Time (s)	y axis:ΔR/R0	x axis: Time (s)	y axis:ΔR/R0	x axis: Time (s)	y axis:ΔR/R0	x axis: Time (s)	y axis:ΔR/R0
0.04	13.9423	2.12432	0.35	0.75676	0.24646		0	-7.60139e-05	15	1.01722	40	4.31667	69.5	9.12657	88.5	35.346	110.3	8.58507	135.5	2.91521	165	0.77633
0.11	119.901	10.54	0.21	13.9679	4.8787		0.01	0.00481	15.01	1.00753	40.01	4.29025	69.51	9.10565	88.51	35.346	110.31	8.60926	135.51	2.9059	165.01	0.77038
0.19	14.2004	3.4564	0.12	67.035	9.56765		0.02	-0.00593	15.02	0.99799	40.02	4.26399	69.52	9.08821	88.52	35.3407	110.32	8.64728	135.52	2.8997	165.02	0.76443
0.27	3.48068	0.8567					0.03	-0.01472	15.03	0.98902	40.03	4.2385	69.53	9.0673	88.53	35.3353	110.33	8.68879	135.53	2.8966	165.03	0.75849
0.36	0.85465	0.32453					0.04	-0.02936	15.04	0.98062	40.04	4.21378	69.54	9.04292	88.54	35.3246	110.34	8.71648	135.54	2.89039	165.04	0.75551
							0.05	-0.04107	15.05	0.9728	40.05	4.18967	69.55	9.02202	88.55	35.3138	110.35	8.73033	135.55	2.88729	165.05	0.75254
							0.06	-0.04692	15.06	0.9654	40.06	4.16602	69.56	9.0081	88.56	35.3031	110.36	8.72687	135.56	2.88729	165.06	0.75254
							0.07	-0.04985	15.07	0.95829	40.07	4.14314	69.57	9.0255	88.57	35.2978	110.37	8.69917	135.57	2.88419	165.07	0.74956
							0.08	-0.04692	15.08	0.95118	40.08	4.12058	69.58	9.08822	88.58	35.2978	110.38	8.65765	135.58	2.88109	165.08	0.74659
							0.09	-0.04107	15.09	0.94407	40.09	4.09818	69.59	9.1929	88.59	35.3031	110.39	8.61962	135.59	2.88109	165.09	0.74361
							0.1	-0.03522	15.1	0.93683	40.1	4.07581	69.6	9.33278	88.6	35.3138	110.4	8.58507	135.6	2.88419	165.1	0.74064
							0.11	-0.03229	15.11	0.9293	40.11	4.0536	69.61	9.4941	88.61	35.3192	110.41	8.554	135.61	2.89349	165.11	0.73767
							0.12	-0.02936	15.12	0.92121	40.12	4.0314	69.62	9.63476	88.62	35.3246	110.42	8.52984	135.62	2.91521	165.12	0.73469
							0.13	-0.02936	15.13	0.91255	40.13	4.00937	69.63	9.79697	88.63	35.3353	110.43	8.51259	135.63	2.94624	165.13	0.73172
							0.14	-0.02643	15.14	0.90333	40.14	3.98766	69.64	9.99154	88.64	35.3621	110.44	8.49879	135.64	2.98662	165.14	0.73172
							0.15	-0.01765	15.15	0.89353	40.15	3.96656	69.65	10.1975	88.65	35.389	110.45	8.485	135.65	3.03635	165.15	0.72875
							0.16	-0.00886	15.16	0.88332	40.16	3.94622	69.66	10.3899	88.66	35.4266	110.46	8.47466	135.66	3.08614	165.16	0.72578
							0.17	-7.15774e-05	15.17	0.87296	40.17	3.92634	69.67	10.5866	88.67	35.4696	110.47	8.46777	135.67	3.13597	165.17	0.72281
							0.18	0.00872	15.18	0.86245	40.18	3.90661	69.68	10.9532	88.68	35.5126	110.48	8.45743	135.68	3.17961	165.18	0.71687
							0.19	0.01458	15.19	0.85181	40.19	3.8869	69.69	11.4349	88.69	35.5556	110.49	8.44709	135.69	3.21393	165.19	0.70795
							0.2	0.01458	15.2	0.84103	40.2	3.86689	69.7	11.9355	88.7	35.5987	110.5	8.4402	135.7	3.23266	165.2	0.70201
							0.21	0.01165	15.21	0.83025	40.21	3.84628	69.71	12.4369	88.71	35.6472	110.51	8.43676	135.71	3.2389	165.21	0.69607
							0.22	0.00872	15.22	0.81947	40.22	3.82508	69.72	12.9653	88.72	35.6957	110.52	8.42987	135.72	3.2389	165.22	0.69013
							0.23	0.00578	15.23	0.80884	40.23	3.80328	69.73	13.3215	88.73	35.7605	110.53	8.42642	135.73	3.23578	165.23	0.68716
							0.24	0.00578	15.24	0.79849	40.24	3.78044	69.74	13.5703	88.74	35.8307	110.54	8.42642	135.74	3.23266	165.24	0.68419
							0.25	0.00285	15.25	0.78884	40.25	3.75656	69.75	13.7861	88.75	35.9118	110.55	8.42987	135.75	3.23266	165.25	0.67825
							0.26	0.00285	15.26	0.78005	40.26	3.73164	69.76	14.0294	88.76	35.9876	110.56	8.44364	135.76	3.24203	165.26	0.67231
							0.27	-7.37957e-05	15.27	0.77253	40.27	3.70597	69.77	14.3426	88.77	36.0635	110.57	8.47811	135.77	3.25764	165.27	0.66638
							0.28	-0.003	15.28	0.76629	40.28	3.67957	69.78	14.696	88.78	36.1178	110.58	8.52639	135.78	3.28263	165.28	0.65747
							0.29	-0.01179	15.29	0.76161	40.29	3.65319	69.79	15.0672	88.79	36.1504	110.59	8.58507	135.79	3.30763	165.29	0.64263
							0.3	-0.01765	15.3	0.75821	40.3	3.62726	69.8	15.511	88.8	36.1721	110.6	8.65074	135.8	3.33265	165.3	0.6278
							0.31	-0.02057	15.31	0.7558	40.31	3.60225	69.81	15.9623	88.81	36.1884	110.61	8.71302	135.81	3.34829	165.31	0.61297
							0.32	-0.02057	15.32	0.75396	40.32	3.5783	69.82	16.3377	88.82	36.1992	110.62	8.77884	135.82	3.35768	165.32	0.60111
							0.33	-0.02057	15.33	0.75268	40.33	3.55571	69.83	16.6398	88.83	36.2047	110.63	8.86904	135.83	3.36394	165.33	0.59222
							0.34	-0.01472	15.34	0.75141	40.34	3.53447	69.84	16.8674	88.84	36.2047	110.64	9.00809	135.84	3.38272	165.34	0.58926
							0.35	-0.00886	15.35	0.75013	40.35	3.51443	69.85	17.0678	88.85	36.1938	110.65	9.20337	135.85	3.42031	165.35	0.58926
							0.36	-7.37957e-05	15.36	0.749	40.36	3.4953	69.86	17.2608	88.86	36.1829	110.66	9.46601	135.86	3.47046	165.36	0.59222
							0.37	0.01164	15.37	0.74801	40.37	3.47706	69.87	17.3858	88.87	36.1721	110.67	9.7158	135.87	3.52067	165.37	0.59518
							0.38	0.02629	15.38	0.74716	40.38	3.45987	69.88	17.4505	88.88	36.1612	110.68	9.93841	135.88	3.56463	165.38	0.59815
							0.39	0.03802	15.39	0.74673	40.39	3.44343	69.89	17.406	88.89	36.1612	110.69	10.1406	135.89	3.59921	165.39	0.59815
							0.4	0.04975	15.4	0.74688	40.4	3.42774	69.9	17.2608	88.9	36.1666	110.7	10.3578	135.9	3.61807	165.4	0.60111
							0.41	0.05561	15.41	0.74773	40.41	3.4131	69.91	17.0317	88.91	36.1721	110.71	10.6153	135.91	3.63066	165.41	0.60407
							0.42	0.05561	15.42	0.74928	40.42	3.39965	69.92	16.7755	88.92	36.1775	110.72	10.8883	135.92	3.6401	165.42	0.61
							0.43	0.05268	15.43	0.75155	40.43	3.3874	69.93	16.4171	88.93	36.1884	110.73	11.141	135.93	3.64639	165.43	0.61593
							0.44	0.04975	15.44	0.75424	40.44	3.3765	69.94	16.0332	88.94	36.1884	110.74	11.3223	135.94	3.6401	165.44	0.62483
							0.45	0.04975	15.45	0.75721	40.45	3.3671	69.95	15.6088	88.95	36.1884	110.75	11.6171	135.95	3.62122	165.45	0.63076
							0.46	0.04682	15.46	0.76004	40.46	3.35934	69.96	15.1681	88.96	36.1884	110.76	12.0127	135.96	3.58978	165.46	0.6367
							0.47	0.04682	15.47	0.76259	40.47	3.35322	69.97	14.7384	88.97	36.1829	110.77	12.5296	135.97	3.55207	165.47	0.63966
							0.48	0.04388	15.48	0.76443	40.48	3.34889	69.98	14.4001	88.98	36.1666	110.78	13.0888	135.98	3.50811	165.48	0.6456
							0.49	0.04388	15.49	0.76571	40.49	3.34681	69.99	14.1476	88.99	36.1504	110.79	13.6687	135.99	3.46733	165.49	0.65154
							0.5	0.04095	15.5	0.76628	40.5	3.3474	70	13.9456	89	36.1341	110.8	14.0294	136	3.42971	165.5	0.65747
							0.51	0.04095	15.51	0.76642	40.51	3.35083	70.01	13.7861	89.01	36.1123	110.81	14.1476	136.01	3.39212	165.51	0.65747
							0.52	0.03802	15.52	0.76656	40.52	3.35725	70.02	13.6762	89.02	36.0906	110.82	14.1056	136.02	3.35142	165.52	0.65747
							0.53	0.03802	15.53	0.76713	40.53	3.36695	70.03	13.593	89.03	36.0689	110.83	14.0294	136.03	3.31076	165.53	0.65451
							0.54	0.03509	15.54	0.76826	40.54	3.38009	70.04	13.5061	89.04	36.0418	110.84	13.9913	136.04	3.26701	165.54	0.65154
							0.55	0.02923	15.55	0.77024	40.55	3.39623	70.05	13.4043	89.05	36.0147	110.85	13.9837	136.05	3.22641	165.55	0.6456
							0.56	0.02043	15.56	0.77294	40.56	3.41492	70.06	13.3291	89.06	35.993	110.86	13.9609	136.06	3.19209	165.56	0.63967
							0.57	0.01457	15.57	0.77605	40.57	3.4357	70.07	13.2689	89.07	35.9714	110.87	13.8886	136.07	3.16714	165.57	0.63076
							0.58	0.00578	15.58	0.77959	40.58	3.4586	70.08	13.2088	89.08	35.9551	110.88	13.7785	136.08	3.14843	165.58	0.6189
							0.59	-7.37957e-05	15.59	0.78342	40.59	3.48405	70.09	13.1525	89.09	35.9497	110.89	13.5892	136.09	3.13597	165.59	0.60704
							0.6	-7.37957e-05	15.6	0.78739	40.6	3.51267	70.1	13.085	89.1	35.9443	110.9	13.3516	136.1	3.12351	165.6	0.59518
							0.61	0.00286	15.61	0.79164	40.61	3.54475	70.11	12.9167	89.11	35.9389	110.91	13.1	136.11	3.10793	165.61	0.58629
							0.62	0.00872	15.62	0.79617	40.62	3.58016	70.12	12.6782	89.12	35.9335	110.92	12.8682	136.12	3.08925	165.62	0.58036
							0.63	0.0175	15.63	0.80113	40.63	3.61799	70.13	12.3999	89.13	35.9227	110.93	12.6633	136.13	3.06746	165.63	0.5774
							0.64	0.02337	15.64	0.80666	40.64	3.65749	70.14	12.0899	89.14	35.9064	110.94	12.4962	136.14	3.04569	165.64	0.57443
							0.65	0.02629	15.65	0.81291	40.65	3.6982	70.15	11.7779	89.15	35.8902	110.95	12.3111	136.15	3.02392	165.65	0.57443
							0.66	0.02922	15.66	0.81972	40.66	3.73982	70.16	11.5186	89.16	35.874	110.96	12.1083	136.16	3.00216	165.66	0.5774
							0.67	0.02629	15.67	0.82724	40.67	3.78235	70.17	11.286	89.17	35.8632	110.97	11.9062	136.17	2.98041	165.67	0.58036
							0.68	0.02337	15.68	0.83547	40.68	3.8261	70.18	11.076	89.18	35.8578	110.98	11.6865	136.18	2.96177	165.68	0.58629
							0.69	0.0175	15.69	0.8447	40.69	3.87138	70.19	10.8883	89.19	35.8523	110.99	11.4349	136.19	2.94624	165.69	0.59222
							0.7	0.01164	15.7	0.85507	40.7	3.91788	70.2	10.7121	89.2	35.8415	111	11.1338	136.2	2.93383	165.7	0.60111
							0.71	0.00578	15.71	0.86671	40.71	3.96516	70.21	10.5221	89.21	35.8199	111.01	10.8163	136.21	2.92142	165.71	0.60704
							0.72	0.00578	15.72	0.8795	40.72	4.01279	70.22	10.3364	89.22	35.7929	111.02	10.49	136.22	2.909	165.72	0.61297
							0.73	0.00871	15.73	0.893	40.73	4.06031	70.23	10.1797	89.23	35.7551	111.03	10.1655	136.23	2.8966	165.73	0.61594
							0.74	0.0175	15.74	0.90678	40.74	4.1065	70.24	10.0625	89.24	35.7119	111.04	9.85704	136.24	2.88109	165.74	0.62187
							0.75	0.02923	15.75	0.92043	40.75	4.15076	70.25	9.97737	89.25	35.6634	111.05	9.63124	136.25	2.86249	165.75	0.62483
							0.76	0.04095	15.76	0.93365	40.76	4.1931	70.26	9.91717	89.26	35.6203	111.06	9.46952	136.26	2.8439	165.76	0.63076
							0.77	0.05268	15.77	0.94629	40.77	4.23379	70.27	9.85704	89.27	35.5718	111.07	9.3538	136.27	2.82221	165.77	0.63967
							0.78	0.06148	15.78	0.95837	40.78	4.27269	70.28	9.77931	89.28	35.5287	111.08	9.26279	136.28	2.79744	165.78	0.65153
							0.79	0.07028	15.79	0.9696	40.79	4.30934	70.29	9.6876	89.29	35.4911	111.09	9.1894	136.29	2.77578	165.79	0.66341
							0.8	0.07908	15.8	0.98012	40.8	4.34283	70.3	9.6066	89.3	35.4534	111.1	9.1196	136.3	2.75412	165.8	0.67825
							0.81	0.08788	15.81	0.98992	40.81	4.37239	70.31	9.53977	89.31	35.4158	111.11	9.06033	136.31	2.73866	165.81	0.6931
							0.82	0.09375	15.82	0.99902	40.82	4.39741	70.32	9.49059	89.32	35.3943	111.12	9.00461	136.32	2.72938	165.82	0.70795
							0.83	0.09962	15.83	1.00712	40.83	4.41775	70.33	9.44495	89.33	35.3729	111.13	8.95591	136.33	2.72938	165.83	0.72281
							0.84	0.10256	15.84	1.01408	40.84	4.43383	70.34	9.39936	89.34	35.3514	111.14	8.92114	136.34	2.73248	165.84	0.7347
							0.85	0.09962	15.85	1.01934	40.85	4.44628	70.35	9.33628	89.35	35.3407	111.15	8.90029	136.35	2.74484	165.85	0.74362
							0.86	0.09375	15.86	1.02275	40.86	4.45569	70.36	9.27329	89.36	35.3299	111.16	8.88293	136.36	2.76031	165.86	0.74956
							0.87	0.09082	15.87	1.02417	40.87	4.46236	70.37	9.21385	89.37	35.3138	111.17	8.86556	136.37	2.77887	165.87	0.75254
							0.88	0.08789	15.88	1.0236	40.88	4.46661	70.38	9.16147	89.38	35.2978	111.18	8.85168	136.38	2.79435	165.88	0.75254
							0.89	0.08495	15.89	1.02118	40.89	4.46828	70.39	9.10913	89.39	35.2817	111.19	8.8378	136.39	2.80673	165.89	0.74659
							0.9	0.08495	15.9	1.01706	40.9	4.46691	70.4	9.06382	89.4	35.2656	111.2	8.82045	136.4	2.80983	165.9	0.73767
							0.91	0.08789	15.91	1.01123	40.91	4.46206	70.41	9.02898	89.41	35.2549	111.21	8.79617	136.41	2.80983	165.91	0.72281
							0.92	0.08495	15.92	1.0037	40.92	4.45356	70.42	8.99765	89.42	35.2388	111.22	8.76844	136.42	2.80363	165.92	0.70795
							0.93	0.08202	15.93	0.99488	40.93	4.44111	70.43	8.9733	89.43	35.2281	111.23	8.74765	136.43	2.79744	165.93	0.68716
							0.94	0.07908	15.94	0.98493	40.94	4.42457	70.44	8.95591	89.44	35.2227	111.24	8.73726	136.44	2.78816	165.94	0.66934
							0.95	0.08201	15.95	0.97412	40.95	4.40454	70.45	8.942	89.45	35.2174	111.25	8.73726	136.45	2.78197	165.95	0.6456
							0.96	0.08495	15.96	0.96261	40.96	4.38132	70.46	8.93852	89.46	35.212	111.26	8.75112	136.46	2.77578	165.96	0.62187
							0.97	0.09082	15.97	0.95066	40.97	4.35523	70.47	8.94895	89.47	35.212	111.27	8.77884	136.47	2.77578	165.97	0.59518
							0.98	0.09669	15.98	0.9383	40.98	4.32672	70.48	8.96634	89.48	35.2174	111.28	8.80311	136.48	2.77578	165.98	0.57147
							0.99	0.10256	15.99	0.92579	40.99	4.29654	70.49	8.98025	89.49	35.2174	111.29	8.82045	136.49	2.77887	165.99	0.54777
							1	0.10256	16	0.91357	41	4.26501	70.5	8.99069	89.5	35.212	111.3	8.8378	136.5	2.78506	166	0.53001
							1.01	0.09962	16.01	0.90193	41.01	4.23273	70.51	8.98721	89.51	35.2067	111.31	8.85862	136.51	2.79435	166.01	0.51521
							1.02	0.09375	16.02	0.89099	41.02	4.20046	70.52	8.97678	89.52	35.2013	111.32	8.87251	136.52	2.80054	166.02	0.50633
							1.03	0.08495	16.03	0.8809	41.03	4.1688	70.53	8.95938	89.53	35.1906	111.33	8.87251	136.53	2.80983	166.03	0.50337
							1.04	0.07321	16.04	0.87181	41.04	4.13822	70.54	8.942	89.54	35.1799	111.34	8.86209	136.54	2.81911	166.04	0.50633
							1.05	0.05855	16.05	0.86357	41.05	4.10915	70.55	8.92114	89.55	35.1745	111.35	8.83433	136.55	2.82531	166.05	0.51225
							1.06	0.04682	16.06	0.85618	41.06	4.08162	70.56	8.92114	89.56	35.1692	111.36	8.78924	136.56	2.8284	166.06	0.52705
							1.07	0.03509	16.07	0.84965	41.07	4.05485	70.57	8.95591	89.57	35.1638	111.37	8.73726	136.57	2.8315	166.07	0.54185
							1.08	0.0263	16.08	0.84383	41.08	4.0284	70.58	9.0464	89.58	35.1585	111.38	8.69917	136.58	2.8315	166.08	0.56258
							1.09	0.0175	16.09	0.83872	41.09	4.00167	70.59	9.21735	89.59	35.1585	111.39	8.67841	136.59	2.8315	166.09	0.58629
							1.1	0.01164	16.1	0.83417	41.1	3.9745	70.6	9.44144	89.6	35.1531	111.4	8.67149	136.6	2.8284	166.1	0.61
							1.11	0.00578	16.11	0.8302	41.11	3.94704	70.61	9.66294	89.61	35.1531	111.41	8.67495	136.61	2.82531	166.11	0.63077
							1.12	0.00285	16.12	0.82665	41.12	3.9199	70.62	9.88886	89.62	35.1531	111.42	8.68879	136.62	2.81911	166.12	0.6456
							1.13	-7.60139e-05	16.13	0.82367	41.13	3.89307	70.63	10.1299	89.63	35.1531	111.43	8.70263	136.63	2.81602	166.13	0.65154
							1.14	-7.60139e-05	16.14	0.82084	41.14	3.86702	70.64	10.3542	89.64	35.1638	111.44	8.70956	136.64	2.81912	166.14	0.65154
							1.15	-7.60139e-05	16.15	0.81814	41.15	3.84218	70.65	10.5508	89.65	35.1906	111.45	8.71302	136.65	2.82841	166.15	0.64857
							1.16	-7.60139e-05	16.16	0.81545	41.16	3.81871	70.66	10.7552	89.66	35.2174	111.46	8.70956	136.66	2.8377	166.16	0.64263
							1.17	-7.60139e-05	16.17	0.81275	41.17	3.79631	70.67	11.0073	89.67	35.2549	111.47	8.69917	136.67	2.85629	166.17	0.6367
							1.18	-7.60139e-05	16.18	0.81006	41.18	3.77468	70.68	11.384	89.68	35.3085	111.48	8.68187	136.68	2.88419	166.18	0.6278
							1.19	0.00285	16.19	0.80779	41.19	3.75351	70.69	11.8842	89.69	35.3729	111.49	8.66457	136.69	2.91521	166.19	0.6189
							1.2	0.00578	16.2	0.80581	41.2	3.73295	70.7	12.5036	89.7	35.4373	111.5	8.65074	136.7	2.95246	166.2	0.61
							1.21	0.00872	16.21	0.80397	41.21	3.71284	70.71	13.2125	89.71	35.5018	111.51	8.63691	136.71	2.99283	166.21	0.60111
							1.22	0.01165	16.22	0.80199	41.22	3.69335	70.72	13.8354	89.72	35.561	111.52	8.62308	136.72	3.03324	166.22	0.59815
							1.23	0.01458	16.23	0.79958	41.23	3.674	70.73	14.3158	89.73	35.6041	111.53	8.6058	136.73	3.06746	166.23	0.59815
							1.24	0.01458	16.24	0.79632	41.24	3.65422	70.74	14.6305	89.74	35.6418	111.54	8.58853	136.74	3.1017	166.24	0.60111
							1.25	0.01165	16.25	0.79235	41.25	3.63309	70.75	14.8079	89.75	35.6742	111.55	8.57471	136.75	3.14843	166.25	0.61
							1.26	0.00872	16.26	0.78782	41.26	3.61062	70.76	14.9819	89.76	35.7065	111.56	8.57471	136.76	3.21081	166.26	0.62187
							1.27	0.00286	16.27	0.78314	41.27	3.58696	70.77	15.2809	89.77	35.7389	111.57	8.59198	136.77	3.27638	166.27	0.63076
							1.28	-0.00593	16.28	0.77846	41.28	3.56316	70.78	15.6088	89.78	35.7821	111.58	8.62999	136.78	3.35455	166.28	0.64263
							1.29	-0.01472	16.29	0.77421	41.29	3.53997	70.79	15.9859	89.79	35.8199	111.59	8.66803	136.79	3.4297	166.29	0.6545
							1.3	-0.02643	16.3	0.77053	41.3	3.51798	70.8	16.4131	89.8	35.8523	111.6	8.7061	136.8	3.48614	166.3	0.66638
							1.31	-0.03814	16.31	0.76741	41.31	3.49735	70.81	16.7755	89.81	35.8848	111.61	8.74072	136.81	3.5238	166.31	0.67825
							1.32	-0.04985	16.32	0.76472	41.32	3.47807	70.82	17.0357	89.82	35.9064	111.62	8.77191	136.82	3.55835	166.32	0.6931
							1.33	-0.0557	16.33	0.76245	41.33	3.45999	70.83	17.2125	89.83	35.9227	111.63	8.82739	136.83	3.59292	166.33	0.70795
							1.34	-0.05863	16.34	0.76033	41.34	3.44326	70.84	17.3092	89.84	35.9335	111.64	8.93157	136.84	3.64009	166.34	0.71984
							1.35	-0.05278	16.35	0.75849	41.35	3.42773	70.85	17.3495	89.85	35.9443	111.65	9.08822	136.85	3.69676	166.35	0.73172
							1.36	-0.044	16.36	0.75707	41.36	3.41339	70.86	17.3455	89.86	35.9497	111.66	9.31528	136.86	3.7535	166.36	0.74064
							1.37	-0.03229	16.37	0.75622	41.37	3.4004	70.87	17.3092	89.87	35.9551	111.67	9.55384	136.87	3.79766	166.37	0.74659
							1.38	-0.0235	16.38	0.75608	41.38	3.38935	70.88	17.2769	89.88	35.9605	111.68	9.86411	136.88	3.81344	166.38	0.74956
							1.39	-0.01764	16.39	0.75664	41.39	3.38069	70.89	17.2326	89.89	35.966	111.69	10.2224	136.89	3.80713	166.39	0.75254
							1.4	-0.01471	16.4	0.75749	41.4	3.37427	70.9	17.1401	89.9	35.966	111.7	10.6296	136.9	3.78504	166.4	0.75254
							1.41	-0.01471	16.41	0.75849	41.41	3.3692	70.91	17.0116	89.91	35.9605	111.71	10.9712	136.91	3.7535	166.41	0.75254
							1.42	-0.01471	16.42	0.75934	41.42	3.36516	70.92	16.8514	89.92	35.966	111.72	11.2751	136.92	3.72828	166.42	0.75254
							1.43	-0.01179	16.43	0.7599	41.43	3.36143	70.93	16.6518	89.93	35.966	111.73	11.3913	136.93	3.71252	166.43	0.75254
							1.44	-0.00593	16.44	0.76004	41.44	3.3577	70.94	16.4449	89.94	35.9605	111.74	11.3659	136.94	3.69677	166.44	0.74956
							1.45	-7.15774e-05	16.45	0.7599	41.45	3.35427	70.95	16.2387	89.95	35.9605	111.75	11.3695	136.95	3.68102	166.45	0.74659
							1.46	0.00579	16.46	0.75948	41.46	3.35188	70.96	15.8993	89.96	35.966	111.76	11.5186	136.96	3.66842	166.46	0.74064
							1.47	0.01165	16.47	0.75891	41.47	3.35054	70.97	15.4759	89.97	35.966	111.77	11.7596	136.97	3.64954	166.47	0.7347
							1.48	0.01458	16.48	0.7582	41.48	3.35039	70.98	15.0051	89.98	35.9714	111.78	12.112	136.98	3.62436	166.48	0.72875
							1.49	0.01458	16.49	0.7575	41.49	3.35129	70.99	14.5152	89.99	35.9768	111.79	12.5185	136.99	3.59292	166.49	0.72281
							1.5	0.01751	16.5	0.75665	41.5	3.35322	71	14.0561	90	35.9822	111.8	12.8905	137	3.55521	166.5	0.7139
							1.51	0.02337	16.51	0.75566	41.51	3.35605	71.01	13.7558	90.01	35.9822	111.81	13.1637	137.01	3.50811	166.51	0.70498
							1.52	0.02923	16.52	0.75481	41.52	3.35978	71.02	13.5779	90.02	35.9822	111.82	13.2952	137.02	3.45478	166.52	0.6931
							1.53	0.03509	16.53	0.75452	41.53	3.36529	71.03	13.476	90.03	35.9768	111.83	13.3065	137.03	3.39838	166.53	0.68122
							1.54	0.04095	16.54	0.75509	41.54	3.3732	71.04	13.393	90.04	35.9714	111.84	13.2463	137.04	3.34204	166.54	0.66935
							1.55	0.04389	16.55	0.75679	41.55	3.38394	71.05	13.2501	90.05	35.9605	111.85	13.0438	137.05	3.28888	166.55	0.66044
							1.56	0.04389	16.56	0.75948	41.56	3.39767	71.06	13.0625	90.06	35.9497	111.86	12.7526	137.06	3.24202	166.56	0.65451
							1.57	0.04095	16.57	0.76289	41.57	3.41411	71.07	12.8682	90.07	35.9389	111.87	12.4925	137.07	3.19833	166.57	0.65451
							1.58	0.03802	16.58	0.76686	41.58	3.43234	71.08	12.7079	90.08	35.9281	111.88	12.289	137.08	3.15467	166.58	0.65451
							1.59	0.03216	16.59	0.77139	41.59	3.45224	71.09	12.5964	90.09	35.9118	111.89	12.1341	137.09	3.11105	166.59	0.66044
							1.6	0.02337	16.6	0.7765	41.6	3.47395	71.1	12.5259	90.1	35.8956	111.9	12.031	137.1	3.07058	166.6	0.66341
							1.61	0.01164	16.61	0.78232	41.61	3.49822	71.11	12.4443	90.11	35.8848	111.91	11.9612	137.11	3.03947	166.61	0.66638
							1.62	0.00286	16.62	0.78898	41.62	3.52597	71.12	12.3038	90.12	35.8686	111.92	11.9135	137.12	3.0177	166.62	0.66638
							1.63	-0.00593	16.63	0.7965	41.63	3.5575	71.13	12.0788	90.13	35.8415	111.93	11.8695	137.13	3.00527	166.63	0.66935
							1.64	-0.00886	16.64	0.80459	41.64	3.59205	71.14	11.7816	90.14	35.8091	111.94	11.8145	137.14	3.00216	166.64	0.66935
							1.65	-0.00593	16.65	0.81324	41.65	3.62916	71.15	11.4895	90.15	35.7767	111.95	11.7084	137.15	3.00216	166.65	0.67231
							1.66	-7.15774e-05	16.66	0.82246	41.66	3.66838	71.16	11.2135	90.16	35.7389	111.96	11.5697	137.16	2.99905	166.66	0.67528
							1.67	0.00286	16.67	0.83225	41.67	3.70942	71.17	10.9496	90.17	35.7011	111.97	11.4167	137.17	2.99283	166.67	0.67528
							1.68	0.00578	16.68	0.84232	41.68	3.75196	71.18	10.6978	90.18	35.6688	111.98	11.2352	137.18	2.98351	166.68	0.67231
							1.69	0.00872	16.69	0.85267	41.69	3.79601	71.19	10.4685	90.19	35.6418	111.99	10.9929	137.19	2.97109	166.69	0.66638
							1.7	0.01458	16.7	0.86317	41.7	3.84098	71.2	10.2544	90.2	35.6149	112	10.7049	137.2	2.95867	166.7	0.65747
							1.71	0.02923	16.71	0.87381	41.71	3.88655	71.21	10.0731	90.21	35.5933	112.01	10.3935	137.21	2.94935	166.71	0.6456
							1.72	0.05268	16.72	0.8843	41.72	3.93259	71.22	9.94195	90.22	35.5718	112.02	10.0767	137.22	2.94314	166.72	0.63373
							1.73	0.07615	16.73	0.89452	41.73	3.97864	71.23	9.85703	90.23	35.5449	112.03	9.79343	137.23	2.93694	166.73	0.6189
							1.74	0.09375	16.74	0.90431	41.74	4.02336	71.24	9.79343	90.24	35.518	112.04	9.57845	137.24	2.93383	166.74	0.60407
							1.75	0.10549	16.75	0.91367	41.75	4.06584	71.25	9.72638	90.25	35.4911	112.05	9.43443	137.25	2.93073	166.75	0.59222
							1.76	0.10549	16.76	0.92248	41.76	4.10548	71.26	9.64884	90.26	35.4588	112.06	9.33278	137.26	2.92762	166.76	0.58333
							1.77	0.09669	16.77	0.93086	41.77	4.14167	71.27	9.55735	90.27	35.4212	112.07	9.2558	137.27	2.92762	166.77	0.5774
							1.78	0.08495	16.78	0.93896	41.78	4.17442	71.28	9.45548	90.28	35.389	112.08	9.1929	137.28	2.93383	166.78	0.57443
							1.79	0.07321	16.79	0.94649	41.79	4.20445	71.29	9.36431	90.29	35.3621	112.09	9.13704	137.29	2.94004	166.79	0.57443
							1.8	0.05855	16.8	0.95303	41.8	4.23149	71.3	9.29428	90.3	35.3299	112.1	9.08124	137.3	2.94624	166.8	0.58036
							1.81	0.04682	16.81	0.95829	41.81	4.2546	71.31	9.24881	90.31	35.2978	112.11	9.02898	137.31	2.95245	166.81	0.58925
							1.82	0.04095	16.82	0.96199	41.82	4.27304	71.32	9.21386	90.32	35.2709	112.12	8.98025	137.32	2.95556	166.82	0.59815
							1.83	0.03802	16.83	0.96383	41.83	4.2865	71.33	9.18242	90.33	35.2495	112.13	8.93157	137.33	2.95245	166.83	0.60704
							1.84	0.03802	16.84	0.96383	41.84	4.29483	71.34	9.16147	90.34	35.2281	112.14	8.89335	137.34	2.94624	166.84	0.61594
							1.85	0.04095	16.85	0.96241	41.85	4.29922	71.35	9.14751	90.35	35.2174	112.15	8.86904	137.35	2.93693	166.85	0.62187
							1.86	0.04389	16.86	0.96	41.86	4.30043	71.36	9.13355	90.36	35.212	112.16	8.85515	137.36	2.92452	166.86	0.63077
							1.87	0.04389	16.87	0.95702	41.87	4.29891	71.37	9.1196	90.37	35.212	112.17	8.85168	137.37	2.91521	166.87	0.64263
							1.88	0.04095	16.88	0.95361	41.88	4.29482	71.38	9.09867	90.38	35.2174	112.18	8.84821	137.38	2.909	166.88	0.65747
							1.89	0.03509	16.89	0.95034	41.89	4.28846	71.39	9.06382	90.39	35.2281	112.19	8.84127	137.39	2.909	166.89	0.67231
							1.9	0.0263	16.9	0.94722	41.9	4.27953	71.4	9.03247	90.4	35.2334	112.2	8.83086	137.4	2.9121	166.9	0.68716
							1.91	0.0175	16.91	0.94409	41.91	4.26818	71.41	9.0255	90.41	35.2334	112.21	8.81698	137.41	2.91521	166.91	0.70201
							1.92	0.00578	16.92	0.94068	41.92	4.2544	71.42	9.0464	90.42	35.2281	112.22	8.79617	137.42	2.91521	166.92	0.71389
							1.93	-0.00593	16.93	0.93699	41.93	4.23835	71.43	9.08124	90.43	35.2174	112.23	8.7823	137.43	2.91831	166.93	0.72281
							1.94	-0.01472	16.94	0.93259	41.94	4.22064	71.44	9.10565	90.44	35.2013	112.24	8.78924	137.44	2.92141	166.94	0.72578
							1.95	-0.0235	16.95	0.92719	41.95	4.20158	71.45	9.10565	90.45	35.1906	112.25	8.80658	137.45	2.93072	166.95	0.72281
							1.96	-0.03229	16.96	0.92051	41.96	4.1816	71.46	9.07079	90.46	35.1852	112.26	8.83086	137.46	2.94314	166.96	0.71092
							1.97	-0.03814	16.97	0.91284	41.97	4.16057	71.47	9.00809	90.47	35.1852	112.27	8.85515	137.47	2.95556	166.97	0.69607
							1.98	-0.04107	16.98	0.90446	41.98	4.13894	71.48	8.93504	90.48	35.1852	112.28	8.87251	137.48	2.96177	166.98	0.68122
							1.99	-0.044	16.99	0.89579	41.99	4.11671	71.49	8.86904	90.49	35.1799	112.29	8.86904	137.49	2.96488	166.99	0.66935
							2	-0.044	17	0.88727	42	4.09419	71.5	8.82045	90.5	35.1692	112.3	8.85515	137.5	2.96488	167	0.65747
							2.01	-0.04107	17.01	0.87931	42.01	4.07122	71.51	8.78231	90.51	35.1585	112.31	8.83086	137.51	2.96798	167.01	0.6456
							2.02	-0.03814	17.02	0.87206	42.02	4.0484	71.52	8.75458	90.52	35.1478	112.32	8.80311	137.52	2.97108	167.02	0.63373
							2.03	-0.03229	17.03	0.86553	42.03	4.02545	71.53	8.7338	90.53	35.1371	112.33	8.77537	137.53	2.97419	167.03	0.62187
							2.04	-0.02643	17.04	0.85957	42.04	4.00205	71.54	8.72341	90.54	35.1264	112.34	8.74419	137.54	2.97419	167.04	0.61297
							2.05	-0.0235	17.05	0.85417	42.05	3.97806	71.55	8.71648	90.55	35.121	112.35	8.70956	137.55	2.97108	167.05	0.60704
							2.06	-0.0235	17.06	0.84935	42.06	3.95364	71.56	8.73379	90.56	35.121	112.36	8.67495	137.56	2.96487	167.06	0.60407
							2.07	-0.02643	17.07	0.84467	42.07	3.92877	71.57	8.77537	90.57	35.121	112.37	8.65419	137.57	2.95866	167.07	0.60407
							2.08	-0.03229	17.08	0.83971	42.08	3.90362	71.58	8.84474	90.58	35.1317	112.38	8.63691	137.58	2.95556	167.08	0.60407
							2.09	-0.03814	17.09	0.83432	42.09	3.87818	71.59	8.96286	90.59	35.1478	112.39	8.61962	137.59	2.94935	167.09	0.60407
							2.1	-0.04107	17.1	0.82822	42.1	3.85245	71.6	9.1196	90.6	35.1638	112.4	8.60235	137.6	2.94314	167.1	0.60407
							2.11	-0.044	17.11	0.82142	42.11	3.82659	71.61	9.29778	90.61	35.1799	112.41	8.59198	137.61	2.93693	167.11	0.60407
							2.12	-0.04693	17.12	0.81419	42.12	3.80104	71.62	9.48005	90.62	35.2067	112.42	8.59198	137.62	2.93072	167.12	0.60407
							2.13	-0.04985	17.13	0.80696	42.13	3.77595	71.63	9.69112	90.63	35.2174	112.43	8.59544	137.63	2.93383	167.13	0.60704
							2.14	-0.05278	17.14	0.80016	42.14	3.75133	71.64	9.90655	90.64	35.2281	112.44	8.60235	137.64	2.95556	167.14	0.61
							2.15	-0.0557	17.15	0.79421	42.15	3.72732	71.65	10.1122	90.65	35.2388	112.45	8.61617	137.65	2.98041	167.15	0.6189
							2.16	-0.05863	17.16	0.78911	42.16	3.70421	71.66	10.2936	90.66	35.2495	112.46	8.62999	137.66	3.00837	167.16	0.6278
							2.17	-0.05863	17.17	0.78486	42.17	3.68186	71.67	10.4613	90.67	35.2602	112.47	8.62999	137.67	3.04257	167.17	0.6367
							2.18	-0.05863	17.18	0.78117	42.18	3.6604	71.68	10.687	90.68	35.2709	112.48	8.63345	137.68	3.0768	167.18	0.6456
							2.19	-0.05863	17.19	0.77749	42.19	3.63986	71.69	11.0254	90.69	35.287	112.49	8.63691	137.69	3.09859	167.19	0.65154
							2.2	-0.0557	17.2	0.77324	42.2	3.62007	71.7	11.4386	90.7	35.3085	112.5	8.63691	137.7	3.11416	167.2	0.65154
							2.21	-0.05278	17.21	0.76828	42.21	3.60043	71.71	11.9098	90.71	35.3514	112.51	8.63345	137.71	3.12039	167.21	0.64857
							2.22	-0.04985	17.22	0.76261	42.22	3.5808	71.72	12.4369	90.72	35.3943	112.52	8.62999	137.72	3.11728	167.22	0.64263
							2.23	-0.04693	17.23	0.75637	42.23	3.56088	71.73	12.9167	90.73	35.4534	112.53	8.62654	137.73	3.11728	167.23	0.63076
							2.24	-0.044	17.24	0.75	42.24	3.54097	71.74	13.2914	90.74	35.5072	112.54	8.63691	137.74	3.12662	167.24	0.6189
							2.25	-0.04107	17.25	0.74405	42.25	3.52107	71.75	13.6384	90.75	35.561	112.55	8.65074	137.75	3.14843	167.25	0.60407
							2.26	-0.03522	17.26	0.73867	42.26	3.50148	71.76	14.0027	90.76	35.5987	112.56	8.66457	137.76	3.18273	167.26	0.59222
							2.27	-0.02936	17.27	0.73371	42.27	3.48235	71.77	14.4192	90.77	35.6418	112.57	8.66803	137.77	3.22017	167.27	0.58036
							2.28	-0.02057	17.28	0.72932	42.28	3.46412	71.78	14.8195	90.78	35.685	112.58	8.67149	137.78	3.25139	167.28	0.56851
							2.29	-0.00886	17.29	0.7255	42.29	3.44695	71.79	15.1681	90.79	35.7335	112.59	8.68879	137.79	3.29201	167.29	0.55962
							2.3	-7.15774e-05	17.3	0.7221	42.3	3.43097	71.8	15.5384	90.8	35.7767	112.6	8.7338	137.8	3.33891	167.3	0.5537
							2.31	0.00579	17.31	0.71927	42.31	3.41605	71.81	15.9347	90.81	35.8145	112.61	8.79964	137.81	3.38899	167.31	0.55073
							2.32	0.01458	17.32	0.71715	42.32	3.40218	71.82	16.2624	90.82	35.8415	112.62	8.8864	137.82	3.44538	167.32	0.5537
							2.33	0.02044	17.33	0.71574	42.33	3.38921	71.83	16.5602	90.83	35.8686	112.63	8.98721	137.83	3.50183	167.33	0.56258
							2.34	0.02337	17.34	0.71503	42.34	3.37713	71.84	16.8394	90.84	35.8956	112.64	9.13355	137.84	3.54264	167.34	0.57147
							2.35	0.02337	17.35	0.71475	42.35	3.36595	71.85	17.0397	90.85	35.9335	112.65	9.30128	137.85	3.57092	167.35	0.58036
							2.36	0.02043	17.36	0.71446	42.36	3.35552	71.86	17.1482	90.86	35.9714	112.66	9.45899	137.86	3.58978	167.36	0.58629
							2.37	0.01457	17.37	0.71404	42.37	3.34553	71.87	17.2005	90.87	36.0039	112.67	9.6242	137.87	3.60235	167.37	0.58926
							2.38	0.00285	17.38	0.71319	42.38	3.33584	71.88	17.2367	90.88	36.0147	112.68	9.80403	137.88	3.6055	167.38	0.58629
							2.39	-0.01179	17.39	0.71177	42.39	3.3263	71.89	17.2125	90.89	36.0202	112.69	10.027	137.89	3.60235	167.39	0.58333
							2.4	-0.02643	17.4	0.71022	42.4	3.31691	71.9	17.1241	90.9	36.0039	112.7	10.2046	137.9	3.59292	167.4	0.58036
							2.41	-0.04107	17.41	0.70908	42.41	3.30782	71.91	16.9715	90.91	35.9714	112.71	10.3756	137.91	3.58349	167.41	0.5774
							2.42	-0.05863	17.42	0.70866	42.42	3.29932	71.92	16.7555	90.92	35.9335	112.72	10.583	137.92	3.57092	167.42	0.57443
							2.43	-0.07033	17.43	0.70908	42.43	3.29143	71.93	16.4329	90.93	35.8956	112.73	10.8163	137.93	3.55521	167.43	0.57443
							2.44	-0.08203	17.44	0.71036	42.44	3.28428	71.94	16.0885	90.94	35.8523	112.74	10.9821	137.94	3.53322	167.44	0.57147
							2.45	-0.0908	17.45	0.71206	42.45	3.27802	71.95	15.6558	90.95	35.8145	112.75	11.2098	137.95	3.4987	167.45	0.56555
							2.46	-0.09665	17.46	0.71376	42.46	3.27296	71.96	15.172	90.96	35.7821	112.76	11.5004	137.96	3.45478	167.46	0.55666
							2.47	-0.09957	17.47	0.71531	42.47	3.26894	71.97	14.6845	90.97	35.7443	112.77	11.9098	137.97	3.40151	167.47	0.54777
							2.48	-0.09957	17.48	0.71701	42.48	3.26597	71.98	14.2584	90.98	35.7119	112.78	12.374	137.98	3.34829	167.48	0.54185
							2.49	-0.0908	17.49	0.71899	42.49	3.26388	71.99	13.8848	90.99	35.6796	112.79	12.8159	137.99	3.29826	167.49	0.53889
							2.5	-0.0791	17.5	0.7214	42.5	3.26254	72	13.5666	91	35.6526	112.8	13.0925	138	3.25763	167.5	0.53889
							2.51	-0.06155	17.51	0.72451	42.51	3.2618	72.01	13.2614	91.01	35.631	112.81	13.2388	138.01	3.21705	167.51	0.54185
							2.52	-0.04107	17.52	0.72833	42.52	3.2621	72.02	12.9615	91.02	35.6203	112.82	13.22	138.02	3.18273	167.52	0.55074
							2.53	-0.01765	17.53	0.73258	42.53	3.26418	72.03	12.6856	91.03	35.6149	112.83	13.205	138.03	3.1422	167.53	0.55962
							2.54	-7.60139e-05	17.54	0.73711	42.54	3.2688	72.04	12.4036	91.04	35.6149	112.84	13.1975	138.04	3.09548	167.54	0.57147
							2.55	0.0175	17.55	0.74192	42.55	3.27669	72.05	12.1341	91.05	35.6095	112.85	13.2614	138.05	3.04569	167.55	0.58629
							2.56	0.03216	17.56	0.74688	42.56	3.28832	72.06	11.8805	91.06	35.5987	112.86	13.3479	138.06	3.00216	167.56	0.60407
							2.57	0.04682	17.57	0.75198	42.57	3.30354	72.07	11.6427	91.07	35.5879	112.87	13.3817	138.07	2.95867	167.57	0.61593
							2.58	0.05561	17.58	0.75751	42.58	3.3219	72.08	11.3986	91.08	35.5772	112.88	13.2538	138.08	2.93072	167.58	0.62483
							2.59	0.06441	17.59	0.76388	42.59	3.34297	72.09	11.2352	91.09	35.561	112.89	13.0289	138.09	2.91211	167.59	0.63076
							2.6	0.07028	17.6	0.77111	42.6	3.36628	72.1	11.1338	91.1	35.5449	112.9	12.7861	138.1	2.9028	167.6	0.63076
							2.61	0.07615	17.61	0.77891	42.61	3.39156	72.11	11.0651	91.11	35.5234	112.91	12.6001	138.11	2.8966	167.61	0.6278
							2.62	0.07908	17.62	0.78685	42.62	3.41894	72.12	11.0254	91.12	35.4965	112.92	12.3888	138.12	2.89349	167.62	0.62483
							2.63	0.07908	17.63	0.79436	42.63	3.44812	72.13	10.9748	91.13	35.4642	112.93	12.1709	138.13	2.88729	167.63	0.62483
							2.64	0.07908	17.64	0.80116	42.64	3.47911	72.14	10.8595	91.14	35.4212	112.94	11.9686	138.14	2.88729	167.64	0.62483
							2.65	0.07908	17.65	0.8074	42.65	3.51175	72.15	10.7193	91.15	35.3729	112.95	11.7633	138.15	2.89039	167.65	0.6278
							2.66	0.07615	17.66	0.81364	42.66	3.54605	72.16	10.5902	91.16	35.3299	112.96	11.5077	138.16	2.89349	167.66	0.6278
							2.67	0.07321	17.67	0.82044	42.67	3.58216	72.17	10.4471	91.17	35.2924	112.97	11.2533	138.17	2.89969	167.67	0.6278
							2.68	0.07028	17.68	0.82824	42.68	3.62052	72.18	10.3257	91.18	35.2549	112.98	10.946	138.18	2.9028	167.68	0.62483
							2.69	0.06734	17.69	0.83675	42.69	3.6607	72.19	10.2402	91.19	35.2334	112.99	10.6188	138.19	2.89969	167.69	0.62483
							2.7	0.06441	17.7	0.84583	42.7	3.70239	72.2	10.169	91.2	35.2174	113	10.29	138.2	2.89039	167.7	0.6278
							2.71	0.06441	17.71	0.85519	42.71	3.7456	72.21	10.0767	91.21	35.2013	113.01	9.97382	138.21	2.87489	167.71	0.63373
							2.72	0.06734	17.72	0.86455	42.72	3.79033	72.22	9.98445	91.22	35.1852	113.02	9.69112	138.22	2.85319	167.72	0.63967
							2.73	0.07615	17.73	0.87335	42.73	3.83614	72.23	9.87825	91.23	35.1692	113.03	9.48707	138.23	2.82841	167.73	0.6456
							2.74	0.08788	17.74	0.88158	42.74	3.88211	72.24	9.7546	91.24	35.1531	113.04	9.33278	138.24	2.80054	167.74	0.64857
							2.75	0.10256	17.75	0.8891	42.75	3.92707	72.25	9.63828	91.25	35.1424	113.05	9.21385	138.25	2.77268	167.75	0.64857
							2.76	0.1143	17.76	0.89577	42.76	3.96981	72.26	9.56087	91.26	35.1371	113.06	9.10913	138.26	2.74794	167.76	0.64857
							2.77	0.12017	17.77	0.90159	42.77	4.00927	72.27	9.50815	91.27	35.1317	113.07	9.02202	138.27	2.7232	167.77	0.64857
							2.78	0.12017	17.78	0.90699	42.78	4.045	72.28	9.4625	91.28	35.1317	113.08	8.95243	138.28	2.70157	167.78	0.6456
							2.79	0.11724	17.79	0.91168	42.79	4.07728	72.29	9.40286	91.29	35.1371	113.09	8.90377	138.29	2.68303	167.79	0.63967
							2.8	0.1143	17.8	0.91537	42.8	4.10656	72.3	9.33278	91.3	35.1424	113.1	8.86904	138.3	2.67068	167.8	0.63076
							2.81	0.11137	17.81	0.91807	42.81	4.13298	72.31	9.24881	91.31	35.1531	113.11	8.84127	138.31	2.66451	167.81	0.62187
							2.82	0.11137	17.82	0.91977	42.82	4.15669	72.32	9.16496	91.32	35.1585	113.12	8.82045	138.32	2.66759	167.82	0.61297
							2.83	0.1143	17.83	0.92034	42.83	4.17754	72.33	9.0917	91.33	35.1585	113.13	8.80311	138.33	2.67377	167.83	0.60704
							2.84	0.1143	17.84	0.92006	42.84	4.19568	72.34	9.02202	91.34	35.1478	113.14	8.79271	138.34	2.68612	167.84	0.60407
							2.85	0.10843	17.85	0.91892	42.85	4.21124	72.35	8.94895	91.35	35.1317	113.15	8.79617	138.35	2.69539	167.85	0.60407
							2.86	0.09962	17.86	0.91665	42.86	4.22424	72.36	8.87251	91.36	35.105	113.16	8.79271	138.36	2.70157	167.86	0.60407
							2.87	0.08788	17.87	0.91296	42.87	4.23436	72.37	8.79271	91.37	35.0782	113.17	8.77537	138.37	2.70466	167.87	0.60111
							2.88	0.07321	17.88	0.90771	42.88	4.24132	72.38	8.71302	91.38	35.0515	113.18	8.74419	138.38	2.70775	167.88	0.59815
							2.89	0.05855	17.89	0.90091	42.89	4.24479	72.39	8.64036	91.39	35.0302	113.19	8.70609	138.39	2.70775	167.89	0.59518
							2.9	0.04388	17.9	0.89296	42.9	4.24494	72.4	8.57816	91.4	35.0088	113.2	8.67149	138.4	2.70466	167.9	0.59222
							2.91	0.02923	17.91	0.88417	42.91	4.24207	72.41	8.52639	91.41	34.9928	113.21	8.65074	138.41	2.69539	167.91	0.58926
							2.92	0.0175	17.92	0.87481	42.92	4.23602	72.42	8.485	91.42	34.9821	113.22	8.63345	138.42	2.68303	167.92	0.58629
							2.93	0.00578	17.93	0.86502	42.93	4.22665	72.43	8.45743	91.43	34.9714	113.23	8.61271	138.43	2.66759	167.93	0.58333
							2.94	-0.003	17.94	0.85495	42.94	4.21425	72.44	8.44365	91.44	34.9608	113.24	8.58162	138.44	2.64907	167.94	0.58036
							2.95	-0.00886	17.95	0.84445	42.95	4.19898	72.45	8.43331	91.45	34.9501	113.25	8.52984	138.45	2.63672	167.95	0.58036
							2.96	-0.00886	17.96	0.83353	42.96	4.18114	72.46	8.42642	91.46	34.9394	113.26	8.48155	138.46	2.63055	167.96	0.58333
							2.97	-0.00886	17.97	0.8219	42.97	4.16088	72.47	8.42298	91.47	34.9234	113.27	8.45743	138.47	2.62438	167.97	0.58925
							2.98	-0.00593	17.98	0.80957	42.98	4.13852	72.48	8.41265	91.48	34.9128	113.28	8.45054	138.48	2.6213	167.98	0.59815
							2.99	-7.37957e-05	17.99	0.79653	42.99	4.11434	72.49	8.39544	91.49	34.8968	113.29	8.46087	138.49	2.61821	167.99	0.60704
							3	0.00578	18	0.78306	43	4.08851	72.5	8.37479	91.5	34.8808	113.3	8.47466	138.5	2.61204	168	0.61297
							3.01	0.01164	18.01	0.76946	43.01	4.06103	72.51	8.35071	91.51	34.8648	113.31	8.485	138.51	2.60588	168.01	0.61594
							3.02	0.0175	18.02	0.75614	43.02	4.03251	72.52	8.32664	91.52	34.8595	113.32	8.49189	138.52	2.59971	168.02	0.6189
							3.03	0.02337	18.03	0.74353	43.03	4.00324	72.53	8.30946	91.53	34.8541	113.33	8.50569	138.53	2.59663	168.03	0.6189
							3.04	0.02629	18.04	0.73191	43.04	3.97323	72.54	8.30602	91.54	34.8595	113.34	8.50224	138.54	2.59354	168.04	0.61594
							3.05	0.03216	18.05	0.72143	43.05	3.94278	72.55	8.31289	91.55	34.8755	113.35	8.48845	138.55	2.59354	168.05	0.61001
							3.06	0.03802	18.06	0.71208	43.06	3.91205	72.56	8.32321	91.56	34.8968	113.36	8.46432	138.56	2.59354	168.06	0.60408
							3.07	0.04388	18.07	0.70387	43.07	3.88103	72.57	8.34383	91.57	34.9181	113.37	8.42987	138.57	2.59663	168.07	0.59815
							3.08	0.04975	18.08	0.69651	43.08	3.85003	72.58	8.40921	91.58	34.9448	113.38	8.39888	138.58	2.59663	168.08	0.59222
							3.09	0.05561	18.09	0.68986	43.09	3.8192	72.59	8.55055	91.59	34.9714	113.39	8.37823	138.59	2.60279	168.09	0.59222
							3.1	0.06148	18.1	0.6835	43.1	3.78884	72.6	8.77537	91.6	34.9981	113.4	8.36447	138.6	2.60588	168.1	0.59518
							3.11	0.06441	18.11	0.67714	43.11	3.75953	72.61	9.01506	91.61	35.0248	113.41	8.35071	138.61	2.60588	168.11	0.59815
							3.12	0.06734	18.12	0.67049	43.12	3.73189	72.62	9.25231	91.62	35.0515	113.42	8.33696	138.62	2.60279	168.12	0.60111
							3.13	0.06734	18.13	0.66357	43.13	3.70591	72.63	9.47654	91.63	35.0729	113.43	8.30946	138.63	2.60279	168.13	0.60407
							3.14	0.06734	18.14	0.65607	43.14	3.68158	72.64	9.6735	91.64	35.0943	113.44	8.2751	138.64	2.61204	168.14	0.60407
							3.15	0.05854	18.15	0.6483	43.15	3.65817	72.65	9.82523	91.65	35.1103	113.45	8.2442	138.65	2.63981	168.15	0.60407
							3.16	0.04682	18.16	0.64053	43.16	3.63507	72.66	10.0022	91.66	35.121	113.46	8.22018	138.66	2.68304	168.16	0.60407
							3.17	0.03216	18.17	0.63318	43.17	3.61168	72.67	10.1797	91.67	35.1264	113.47	8.19617	138.67	2.74175	168.17	0.60407
							3.18	0.01457	18.18	0.62654	43.18	3.58815	72.68	10.4435	91.68	35.1371	113.48	8.1756	138.68	2.79744	168.18	0.60407
							3.19	-0.00593	18.19	0.62118	43.19	3.56464	72.69	10.7912	91.69	35.1478	113.49	8.15847	138.69	2.84699	168.19	0.60704
							3.2	-0.02058	18.2	0.61708	43.2	3.54145	72.7	11.2135	91.7	35.1638	113.5	8.14476	138.7	2.88109	168.2	0.61
							3.21	-0.03229	18.21	0.61425	43.21	3.51871	72.71	11.6865	91.71	35.1906	113.51	8.13791	138.71	2.909	168.21	0.61297
							3.22	-0.03814	18.22	0.61242	43.22	3.49659	72.72	12.2299	91.72	35.2281	113.52	8.13791	138.72	2.93072	168.22	0.61594
							3.23	-0.03814	18.23	0.61129	43.23	3.47522	72.73	12.7675	91.73	35.2656	113.53	8.13106	138.73	2.95866	168.23	0.6189
							3.24	-0.03229	18.24	0.61016	43.24	3.45476	72.74	13.2501	91.74	35.3085	113.54	8.12078	138.74	2.99905	168.24	0.6189
							3.25	-0.02643	18.25	0.60874	43.25	3.4355	72.75	13.68	91.75	35.3514	113.55	8.11736	138.75	3.04569	168.25	0.6189
							3.26	-0.01765	18.26	0.60676	43.26	3.41759	72.76	14.0942	91.76	35.3944	113.56	8.12763	138.76	3.09859	168.26	0.6189
							3.27	-0.01179	18.27	0.6045	43.27	3.40132	72.77	14.5305	91.77	35.4373	113.57	8.15161	138.77	3.15155	168.27	0.61594
							3.28	-0.003	18.28	0.60224	43.28	3.387	72.78	14.9006	91.78	35.4803	113.58	8.1996	138.78	3.19833	168.28	0.60704
							3.29	0.00578	18.29	0.60041	43.29	3.37462	72.79	15.2147	91.79	35.518	113.59	8.25794	138.79	3.22953	168.29	0.59518
							3.3	0.01457	18.3	0.59914	43.3	3.36388	72.8	15.5228	91.8	35.5503	113.6	8.31977	138.8	3.26388	168.3	0.5774
							3.31	0.02043	18.31	0.59885	43.31	3.35419	72.81	15.8599	91.81	35.5718	113.61	8.392	138.81	3.29826	168.31	0.55666
							3.32	0.02629	18.32	0.59928	43.32	3.3448	72.82	16.1398	91.82	35.5933	113.62	8.48845	138.82	3.35142	168.32	0.53889
							3.33	0.02922	18.33	0.60041	43.33	3.33496	72.83	16.3536	91.83	35.6203	113.63	8.61617	138.83	3.41717	168.33	0.52705
							3.34	0.02629	18.34	0.60224	43.34	3.32467	72.84	16.5204	91.84	35.6526	113.64	8.7823	138.84	3.47987	168.34	0.51817
							3.35	0.02337	18.35	0.60507	43.35	3.31423	72.85	16.6757	91.85	35.6903	113.65	8.98721	138.85	3.53009	168.35	0.51521
							3.36	0.02044	18.36	0.6086	43.36	3.30439	72.86	16.7995	91.86	35.7281	113.66	9.17893	138.86	3.56464	168.36	0.51521
							3.37	0.01458	18.37	0.61283	43.37	3.29574	72.87	16.9114	91.87	35.7605	113.67	9.32928	138.87	3.57092	168.37	0.51521
							3.38	0.01165	18.38	0.61735	43.38	3.28889	72.88	17.0317	91.88	35.7821	113.68	9.45548	138.88	3.56463	168.38	0.51225
							3.39	0.01165	18.39	0.62201	43.39	3.28382	72.89	17.1441	91.89	35.7875	113.69	9.60308	138.89	3.55521	168.39	0.50929
							3.4	0.00872	18.4	0.62639	43.4	3.28055	72.9	17.1522	91.9	35.7875	113.7	9.75813	138.9	3.54578	168.4	0.50337
							3.41	0.00286	18.41	0.63049	43.41	3.27876	72.91	17.0919	91.91	35.7821	113.71	9.88886	138.91	3.5395	168.41	0.50041
							3.42	-7.15774e-05	18.42	0.63416	43.42	3.27816	72.92	16.9996	91.92	35.7767	113.72	9.99863	138.92	3.53322	168.42	0.50041
							3.43	-0.00886	18.43	0.63741	43.43	3.27831	72.93	16.8674	91.93	35.7659	113.73	10.137	138.93	3.53008	168.43	0.50337
							3.44	-0.02057	18.44	0.6401	43.44	3.27891	72.94	16.7076	91.94	35.7551	113.74	10.4792	138.94	3.53008	168.44	0.50633
							3.45	-0.03229	18.45	0.6425	43.45	3.2798	72.95	16.4608	91.95	35.7389	113.75	10.8703	138.95	3.53008	168.45	0.51225
							3.46	-0.04107	18.46	0.6449	43.46	3.28099	72.96	16.0451	91.96	35.7227	113.76	11.2135	138.96	3.53008	168.46	0.51225
							3.47	-0.05278	18.47	0.64787	43.47	3.28203	72.97	15.5149	91.97	35.7011	113.77	11.5515	138.97	3.53008	168.47	0.51225
							3.48	-0.06155	18.48	0.6514	43.48	3.28248	72.98	14.9741	91.98	35.685	113.78	11.8585	138.98	3.51753	168.48	0.51225
							3.49	-0.06741	18.49	0.65564	43.49	3.28218	72.99	14.4422	91.99	35.6742	113.79	11.9575	138.99	3.49556	168.49	0.50929
							3.5	-0.06741	18.5	0.66045	43.5	3.28114	73	13.9837	92	35.6688	113.8	11.9686	139	3.46105	168.5	0.50633
							3.51	-0.06448	18.51	0.66568	43.51	3.2801	73.01	13.6308	92.01	35.6688	113.81	12.0347	139.01	3.42031	168.51	0.50633
							3.52	-0.05863	18.52	0.67077	43.52	3.28055	73.02	13.3591	92.02	35.6688	113.82	12.1488	139.02	3.37959	168.52	0.50337
							3.53	-0.0557	18.53	0.676	43.53	3.28323	73.03	13.1262	92.03	35.6634	113.83	12.2964	139.03	3.34516	168.53	0.50041
							3.54	-0.0557	18.54	0.68137	43.54	3.28829	73.04	12.9316	92.04	35.6472	113.84	12.3555	139.04	3.31389	168.54	0.50337
							3.55	-0.06448	18.55	0.68674	43.55	3.29574	73.05	12.7265	92.05	35.6257	113.85	12.3407	139.05	3.28888	168.55	0.50633
							3.56	-0.07911	18.56	0.69184	43.56	3.30498	73.06	12.4888	92.06	35.5933	113.86	12.2779	139.06	3.26076	168.56	0.50929
							3.57	-0.09665	18.57	0.69679	43.57	3.31542	73.07	12.2668	92.07	35.5503	113.87	12.1967	139.07	3.22954	168.57	0.51521
							3.58	-0.10835	18.58	0.70145	43.58	3.3275	73.08	11.9906	92.08	35.5018	113.88	12.112	139.08	3.19833	168.58	0.52113
							3.59	-0.11419	18.59	0.70584	43.59	3.34153	73.09	11.6828	92.09	35.4534	113.89	12.0237	139.09	3.17026	168.59	0.52409
							3.6	-0.11127	18.6	0.71023	43.6	3.35796	73.1	11.464	92.1	35.3997	113.9	11.9208	139.1	3.14532	168.6	0.52705
							3.61	-0.10542	18.61	0.71475	43.61	3.37708	73.11	11.3295	92.11	35.3568	113.91	11.8109	139.11	3.12662	168.61	0.53
							3.62	-0.09665	18.62	0.71942	43.62	3.39921	73.12	11.1917	92.12	35.3192	113.92	11.6609	139.12	3.10793	168.62	0.53
							3.63	-0.09372	18.63	0.72452	43.63	3.42419	73.13	11.0868	92.13	35.2924	113.93	11.4349	139.13	3.08303	168.63	0.53297
							3.64	-0.09665	18.64	0.73032	43.64	3.45203	73.14	10.9785	92.14	35.2763	113.94	11.1736	139.14	3.05502	168.64	0.53889
							3.65	-0.1025	18.65	0.73712	43.65	3.48227	73.15	10.8487	92.15	35.2656	113.95	10.9388	139.15	3.02391	168.65	0.54481
							3.66	-0.10835	18.66	0.74505	43.66	3.51447	73.16	10.7049	92.16	35.2549	113.96	10.7552	139.16	2.98973	168.66	0.55369
							3.67	-0.11127	18.67	0.75426	43.67	3.54863	73.17	10.5615	92.17	35.2388	113.97	10.6009	139.17	2.95556	168.67	0.56555
							3.68	-0.10835	18.68	0.76432	43.68	3.5852	73.18	10.4185	92.18	35.2174	113.98	10.4256	139.18	2.92452	168.68	0.57443
							3.69	-0.1025	18.69	0.77523	43.69	3.62464	73.19	10.2936	92.19	35.1906	113.99	10.2544	139.19	2.89349	168.69	0.58036
							3.7	-0.09373	18.7	0.78672	43.7	3.66665	73.2	10.1548	92.2	35.1692	114	10.0767	139.2	2.86249	168.7	0.58629
							3.71	-0.08495	18.71	0.79863	43.71	3.71092	73.21	10.0057	92.21	35.1424	114.01	9.87118	139.21	2.8346	168.71	0.58926
							3.72	-0.07326	18.72	0.81055	43.72	3.75595	73.22	9.8535	92.22	35.1264	114.02	9.64884	139.22	2.80673	168.72	0.59222
							3.73	-0.05863	18.73	0.82246	43.73	3.7998	73.23	9.70875	92.23	35.1103	114.03	9.45197	139.23	2.78197	168.73	0.59518
							3.74	-0.04107	18.74	0.83396	43.74	3.84126	73.24	9.55383	92.24	35.0996	114.04	9.29428	139.24	2.76031	168.74	0.60111
							3.75	-0.0235	18.75	0.8446	43.75	3.88049	73.25	9.40286	92.25	35.0836	114.05	9.18242	139.25	2.74484	168.75	0.61
							3.76	-0.00593	18.76	0.85424	43.76	3.91747	73.26	9.26979	92.26	35.0729	114.06	9.10216	139.26	2.73557	168.76	0.62187
							3.77	0.00286	18.77	0.86304	43.77	3.95267	73.27	9.15449	92.27	35.0622	114.07	9.0255	139.27	2.73557	168.77	0.6278
							3.78	0.00578	18.78	0.87098	43.78	3.98637	73.28	9.06033	92.28	35.0515	114.08	8.95243	139.28	2.73866	168.78	0.63373
							3.79	0.01164	18.79	0.87807	43.79	4.01797	73.29	8.98373	92.29	35.0355	114.09	8.87598	139.29	2.74175	168.79	0.63373
							3.8	0.0175	18.8	0.88445	43.8	4.04688	73.3	8.91419	92.3	35.0195	114.1	8.79617	139.3	2.74485	168.8	0.6278
							3.81	0.02923	18.81	0.89012	43.81	4.07233	73.31	8.84821	92.31	34.9981	114.11	8.72341	139.31	2.74175	168.81	0.6189
							3.82	0.04975	18.82	0.89508	43.82	4.09372	73.32	8.79271	92.32	34.9661	114.12	8.68533	139.32	2.73866	168.82	0.61
							3.83	0.07321	18.83	0.8992	43.83	4.11045	73.33	8.75805	92.33	34.9341	114.13	8.66457	139.33	2.73557	168.83	0.59815
							3.84	0.09082	18.84	0.90232	43.84	4.12265	73.34	8.7338	92.34	34.9021	114.14	8.6542	139.34	2.73866	168.84	0.58925
							3.85	0.10549	18.85	0.9043	43.85	4.13034	73.35	8.71302	92.35	34.8755	114.15	8.64382	139.35	2.73866	168.85	0.58333
							3.86	0.1143	18.86	0.90501	43.86	4.13366	73.36	8.68879	92.36	34.8488	114.16	8.62654	139.36	2.73866	168.86	0.5774
							3.87	0.11724	18.87	0.90444	43.87	4.13275	73.37	8.65419	92.37	34.8328	114.17	8.58853	139.37	2.73557	168.87	0.57443
							3.88	0.11724	18.88	0.90246	43.88	4.12733	73.38	8.61617	92.38	34.8169	114.18	8.53674	139.38	2.72939	168.88	0.5774
							3.89	0.11724	18.89	0.89919	43.89	4.11708	73.39	8.57471	92.39	34.8062	114.19	8.47811	139.39	2.7232	168.89	0.58036
							3.9	0.11724	18.9	0.89465	43.9	4.10186	73.4	8.53329	92.4	34.7902	114.2	8.41609	139.4	2.72011	168.9	0.58333
							3.91	0.11724	18.91	0.88869	43.91	4.08212	73.41	8.4919	92.41	34.7796	114.21	8.35759	139.41	2.72011	168.91	0.58925
							3.92	0.1143	18.92	0.88145	43.92	4.05816	73.42	8.46432	92.42	34.7689	114.22	8.32664	139.42	2.71702	168.92	0.59518
							3.93	0.10843	18.93	0.87336	43.93	4.03134	73.43	8.43675	92.43	34.7636	114.23	8.31977	139.43	2.71702	168.93	0.60111
							3.94	0.09962	18.94	0.8647	43.94	4.00302	73.44	8.41265	92.44	34.7636	114.24	8.33352	139.44	2.71702	168.94	0.60704
							3.95	0.08788	18.95	0.85575	43.95	3.97426	73.45	8.38855	92.45	34.7689	114.25	8.35071	139.45	2.7232	168.95	0.6189
							3.96	0.07321	18.96	0.84695	43.96	3.94519	73.46	8.36447	92.46	34.7689	114.26	8.36103	139.46	2.72939	168.96	0.6278
							3.97	0.05855	18.97	0.8383	43.97	3.91627	73.47	8.32664	92.47	34.7743	114.27	8.34727	139.47	2.74175	168.97	0.6367
							3.98	0.04388	18.98	0.82993	43.98	3.88751	73.48	8.28541	92.48	34.7849	114.28	8.32321	139.48	2.75722	168.98	0.64263
							3.99	0.03216	18.99	0.82184	43.99	3.85889	73.49	8.25794	92.49	34.8009	114.29	8.29571	139.49	2.77578	168.99	0.6456
							4	0.02337	19	0.81433	44	3.83028	73.5	8.24421	92.5	34.8169	114.3	8.26824	139.5	2.78816	169	0.63967
							4.01	0.01751	19.01	0.80767	44.01	3.80198	73.51	8.24077	92.51	34.8382	114.31	8.24421	139.51	2.80054	169.01	0.63373
							4.02	0.01458	19.02	0.80199	44.02	3.77428	73.52	8.24077	92.52	34.8541	114.32	8.22362	139.52	2.80983	169.02	0.6278
							4.03	0.01458	19.03	0.79717	44.03	3.7475	73.53	8.24077	92.53	34.8648	114.33	8.20303	139.53	2.81292	169.03	0.6189
							4.04	0.01458	19.04	0.79335	44.04	3.72148	73.54	8.24764	92.54	34.8648	114.34	8.18246	139.54	2.80983	169.04	0.61001
							4.05	0.01458	19.05	0.79037	44.05	3.69637	73.55	8.2648	92.55	34.8648	114.35	8.16189	139.55	2.80363	169.05	0.60111
							4.06	0.01458	19.06	0.7881	44.06	3.67233	73.56	8.30602	92.56	34.8701	114.36	8.13791	139.56	2.79744	169.06	0.58629
							4.07	0.01458	19.07	0.7864	44.07	3.64921	73.57	8.35759	92.57	34.8808	114.37	8.11051	139.57	2.79125	169.07	0.56555
							4.08	0.01458	19.08	0.78512	44.08	3.62686	73.58	8.41954	92.58	34.8914	114.38	8.08313	139.58	2.78816	169.08	0.54481
							4.09	0.01458	19.09	0.78399	44.09	3.60558	73.59	8.485	92.59	34.9021	114.39	8.05918	139.59	2.78507	169.09	0.52409
							4.1	0.01458	19.1	0.78271	44.1	3.58521	73.6	8.58853	92.6	34.9181	114.4	8.04208	139.6	2.78507	169.1	0.50633
							4.11	0.01165	19.11	0.78115	44.11	3.56546	73.61	8.73033	92.61	34.9288	114.41	8.03182	139.61	2.78816	169.11	0.49154
							4.12	0.00579	19.12	0.77931	44.12	3.54647	73.62	8.91419	92.62	34.9394	114.42	8.02498	139.62	2.79435	169.12	0.48266
							4.13	-7.15774e-05	19.13	0.77747	44.13	3.52854	73.63	9.13355	92.63	34.9501	114.43	8.01473	139.63	2.80363	169.13	0.47675
							4.14	-0.00593	19.14	0.77577	44.14	3.51121	73.64	9.38533	92.64	34.9661	114.44	7.99081	139.64	2.81602	169.14	0.47379
							4.15	-0.01179	19.15	0.77435	44.15	3.49405	73.65	9.62772	92.65	34.9821	114.45	7.96007	139.65	2.8346	169.15	0.47675
							4.16	-0.01764	19.16	0.77336	44.16	3.47689	73.66	9.85703	92.66	35.0035	114.46	7.93618	139.66	2.86249	169.16	0.48266
							4.17	-0.02057	19.17	0.77293	44.17	3.45929	73.67	10.1015	92.67	35.0302	114.47	7.9157	139.67	2.8997	169.17	0.48858
							4.18	-0.02643	19.18	0.77308	44.18	3.44094	73.68	10.3257	92.68	35.0622	114.48	7.90547	139.68	2.94935	169.18	0.49449
							4.19	-0.03229	19.19	0.77364	44.19	3.42229	73.69	10.49	92.69	35.0996	114.49	7.90206	139.69	3.00216	169.19	0.50041
							4.2	-0.03814	19.2	0.77449	44.2	3.4038	73.7	10.6368	92.7	35.1424	114.5	7.89865	139.7	3.05502	169.2	0.50041
							4.21	-0.03814	19.21	0.77534	44.21	3.38575	73.71	10.8667	92.71	35.1906	114.51	7.88501	139.71	3.09237	169.21	0.50041
							4.22	-0.03814	19.22	0.77577	44.22	3.36815	73.72	11.2062	92.72	35.2388	114.52	7.87478	139.72	3.11416	169.22	0.50041
							4.23	-0.03522	19.23	0.77549	44.23	3.35069	73.73	11.6463	92.73	35.287	114.53	7.86456	139.73	3.12039	169.23	0.50041
							4.24	-0.03229	19.24	0.77435	44.24	3.3331	73.74	12.1635	92.74	35.3246	114.54	7.85433	139.74	3.12039	169.24	0.50041
							4.25	-0.02936	19.25	0.77223	44.25	3.31551	73.75	12.7154	92.75	35.3675	114.55	7.85093	139.75	3.11728	169.25	0.50041
							4.26	-0.02936	19.26	0.76897	44.26	3.29777	73.76	13.2313	92.76	35.4104	114.56	7.86456	139.76	3.12039	169.26	0.50337
							4.27	-0.02936	19.27	0.76486	44.27	3.28004	73.77	13.7065	92.77	35.4481	114.57	7.88842	139.77	3.15155	169.27	0.50633
							4.28	-0.02936	19.28	0.76005	44.28	3.26321	73.78	14.1743	92.78	35.4857	114.58	7.92935	139.78	3.21081	169.28	0.51225
							4.29	-0.02936	19.29	0.75481	44.29	3.24788	73.79	14.6113	92.79	35.5287	114.59	7.99081	139.79	3.28888	169.29	0.52113
							4.3	-0.02936	19.3	0.74957	44.3	3.23419	73.8	15.04	92.8	35.5664	114.6	8.07628	139.8	3.36394	169.3	0.53297
							4.31	-0.02936	19.31	0.74476	44.31	3.22258	73.81	15.4329	92.81	35.5933	114.61	8.17218	139.81	3.42971	169.31	0.54185
							4.32	-0.02643	19.32	0.74037	44.32	3.21336	73.82	15.7735	92.82	35.6203	114.62	8.27854	139.82	3.46733	169.32	0.55073
							4.33	-0.0235	19.33	0.73641	44.33	3.20622	73.83	16.049	92.83	35.6364	114.63	8.39544	139.83	3.47674	169.33	0.55369
							4.34	-0.02057	19.34	0.73259	44.34	3.20087	73.84	16.3734	92.84	35.658	114.64	8.52984	139.84	3.46419	169.34	0.55369
							4.35	-0.01472	19.35	0.72862	44.35	3.1973	73.85	16.6877	92.85	35.6688	114.65	8.7338	139.85	3.44851	169.35	0.54777
							4.36	-0.00886	19.36	0.72424	44.36	3.19507	73.86	16.9515	92.86	35.6742	114.66	8.95591	139.86	3.43284	169.36	0.54185
							4.37	-0.00593	19.37	0.71914	44.37	3.19373	73.87	17.1281	92.87	35.6688	114.67	9.151	139.87	3.41091	169.37	0.53297
							4.38	-0.003	19.38	0.71306	44.38	3.19299	73.88	17.1763	92.88	35.6634	114.68	9.31178	139.88	3.38585	169.38	0.52409
							4.39	-7.60139e-05	19.39	0.70585	44.39	3.19224	73.89	17.104	92.89	35.6472	114.69	9.43443	139.89	3.36081	169.39	0.51521
							4.4	-7.60139e-05	19.4	0.69751	44.4	3.19091	73.9	17.0116	92.9	35.6364	114.7	9.5222	139.9	3.33891	169.4	0.50337
							4.41	-0.003	19.41	0.68818	44.41	3.18898	73.91	16.8834	92.91	35.6257	114.71	9.61716	139.91	3.32327	169.41	0.48858
							4.42	-0.00886	19.42	0.67814	44.42	3.1866	73.92	16.5602	92.92	35.6203	114.72	9.8111	139.92	3.31702	169.42	0.47674
							4.43	-0.01472	19.43	0.66754	44.43	3.18378	73.93	16.1596	92.93	35.6203	114.73	10.066	139.93	3.31389	169.43	0.46492
							4.44	-0.02057	19.44	0.65652	44.44	3.18095	73.94	15.7186	92.94	35.6203	114.74	10.4292	139.94	3.31389	169.44	0.45014
							4.45	-0.0235	19.45	0.64523	44.45	3.17828	73.95	15.2031	92.95	35.6095	114.75	10.8127	139.95	3.31076	169.45	0.44127
							4.46	-0.0235	19.46	0.63365	44.46	3.17591	73.96	14.6382	92.96	35.5987	114.76	11.1809	139.96	3.30138	169.46	0.43536
							4.47	-0.01765	19.47	0.62207	44.47	3.17383	73.97	14.159	92.97	35.5772	114.77	11.4677	139.97	3.28263	169.47	0.42945
							4.48	-0.00886	19.48	0.61078	44.48	3.1722	73.98	13.7482	92.98	35.5556	114.78	11.7669	139.98	3.25764	169.48	0.42354
							4.49	-7.15774e-05	19.49	0.60005	44.49	3.17086	73.99	13.3441	92.99	35.5341	114.79	12.0274	139.99	3.22641	169.49	0.42059
							4.5	0.00286	19.5	0.59003	44.5	3.16982	74	12.9391	93	35.5126	114.8	12.2262	140	3.19209	169.5	0.41764
							4.51	0.00286	19.51	0.58086	44.51	3.16893	74.01	12.5518	93.01	35.4857	114.81	12.3925	140.01	3.15779	169.51	0.41764
							4.52	-7.15774e-05	19.52	0.57238	44.52	3.16819	74.02	12.2188	93.02	35.4642	114.82	12.5259	140.02	3.12351	169.52	0.41764
							4.53	-0.00593	19.53	0.56462	44.53	3.1676	74.03	11.8878	93.03	35.4427	114.83	12.563	140.03	3.08614	169.53	0.42354
							4.54	-0.01179	19.54	0.5577	44.54	3.16789	74.04	11.5624	93.04	35.4158	114.84	12.5815	140.04	3.04258	169.54	0.42945
							4.55	-0.01471	19.55	0.55162	44.55	3.16997	74.05	11.2497	93.05	35.3836	114.85	12.537	140.05	2.99594	169.55	0.43536
							4.56	-0.01471	19.56	0.54654	44.56	3.17458	74.06	10.9676	93.06	35.3621	114.86	12.4517	140.06	2.94935	169.56	0.43832
							4.57	-0.01471	19.57	0.54244	44.57	3.18292	74.07	10.7193	93.07	35.3407	114.87	12.3592	140.07	2.9059	169.57	0.44127
							4.58	-0.01764	19.58	0.53962	44.58	3.19528	74.08	10.54	93.08	35.3192	114.88	12.337	140.08	2.86559	169.58	0.44127
							4.59	-0.01764	19.59	0.53835	44.59	3.21124	74.09	10.4792	93.09	35.3031	114.89	12.2668	140.09	2.8315	169.59	0.44423
							4.6	-0.01764	19.6	0.53891	44.6	3.23033	74.1	10.5043	93.1	35.2924	114.9	12.1857	140.1	2.80363	169.6	0.4531
							4.61	-0.01764	19.61	0.54131	44.61	3.25241	74.11	10.5472	93.11	35.2763	114.91	12.1009	140.11	2.77578	169.61	0.46788
							4.62	-0.01472	19.62	0.54555	44.62	3.27673	74.12	10.5794	93.12	35.2656	114.92	12.0016	140.12	2.75412	169.62	0.48562
							4.63	-0.00886	19.63	0.55148	44.63	3.3033	74.13	10.5866	93.13	35.2441	114.93	11.8255	140.13	2.73557	169.63	0.50337
							4.64	-0.003	19.64	0.5591	44.64	3.33198	74.14	10.5186	93.14	35.2067	114.94	11.6171	140.14	2.72011	169.64	0.51817
							4.65	0.00286	19.65	0.56828	44.65	3.3626	74.15	10.4042	93.15	35.1638	114.95	11.4022	140.15	2.70466	169.65	0.52705
							4.66	0.00872	19.66	0.57902	44.66	3.39472	74.16	10.3079	93.16	35.1264	114.96	11.1664	140.16	2.6923	169.66	0.53297
							4.67	0.01165	19.67	0.59159	44.67	3.42864	74.17	10.2224	93.17	35.0889	114.97	10.9352	140.17	2.67686	169.67	0.53593
							4.68	0.01165	19.68	0.60571	44.68	3.46496	74.18	10.1548	93.18	35.0569	114.98	10.6583	140.18	2.6645	169.68	0.54185
							4.69	0.01165	19.69	0.62097	44.69	3.50399	74.19	10.0873	93.19	35.0355	114.99	10.3614	140.19	2.65524	169.69	0.54777
							4.7	0.01165	19.7	0.63722	44.7	3.54557	74.2	10.0057	93.2	35.0195	115	10.0838	140.2	2.64598	169.7	0.55369
							4.71	0.01165	19.71	0.65404	44.71	3.58988	74.21	9.8924	93.21	34.9981	115.01	9.8429	140.21	2.63981	169.71	0.55666
							4.72	0.01458	19.72	0.67086	44.72	3.63616	74.22	9.77578	93.22	34.9714	115.02	9.61716	140.22	2.63364	169.72	0.55962
							4.73	0.02044	19.73	0.68741	44.73	3.6832	74.23	9.66646	93.23	34.9448	115.03	9.45197	140.23	2.63055	169.73	0.55962
							4.74	0.02044	19.74	0.70325	44.74	3.73041	74.24	9.57142	93.24	34.9181	115.04	9.31878	140.24	2.63055	169.74	0.55962
							4.75	0.02044	19.75	0.7181	44.75	3.77689	74.25	9.49059	93.25	34.8968	115.05	9.21036	140.25	2.63055	169.75	0.55962
							4.76	0.02044	19.76	0.73211	44.76	3.8216	74.26	9.4239	93.26	34.8808	115.06	9.12309	140.26	2.62747	169.76	0.55962
							4.77	0.01751	19.77	0.74527	44.77	3.86364	74.27	9.36431	93.27	34.8701	115.07	9.03943	140.27	2.62438	169.77	0.55962
							4.78	0.01458	19.78	0.75772	44.78	3.90195	74.28	9.30478	93.28	34.8648	115.08	8.96286	140.28	2.61513	169.78	0.55962
							4.79	0.01751	19.79	0.76947	44.79	3.93625	74.29	9.24881	93.29	34.8595	115.09	8.89682	140.29	2.60279	169.79	0.55962
							4.8	0.02044	19.8	0.78022	44.8	3.9671	74.3	9.1894	93.3	34.8488	115.1	8.84127	140.3	2.59354	169.8	0.56554
							4.81	0.02337	19.81	0.7897	44.81	3.9948	74.31	9.13006	93.31	34.8328	115.11	8.78924	140.31	2.59046	169.81	0.57443
							4.82	0.02629	19.82	0.79806	44.82	4.01935	74.32	9.07427	93.32	34.8115	115.12	8.75112	140.32	2.59046	169.82	0.59222
							4.83	0.03216	19.83	0.80542	44.83	4.04104	74.33	9.01854	93.33	34.7902	115.13	8.73726	140.33	2.59354	169.83	0.61297
							4.84	0.04095	19.84	0.81164	44.84	4.05942	74.34	8.95243	93.34	34.7743	115.14	8.75112	140.34	2.59971	169.84	0.63373
							4.85	0.05268	19.85	0.81688	44.85	4.07434	74.35	8.88293	93.35	34.7636	115.15	8.77537	140.35	2.60588	169.85	0.65154
							4.86	0.06735	19.86	0.82113	44.86	4.08579	74.36	8.81004	93.36	34.753	115.16	8.80658	140.36	2.61204	169.86	0.66638
							4.87	0.08201	19.87	0.82411	44.87	4.09422	74.37	8.73726	93.37	34.7477	115.17	8.83433	140.37	2.61513	169.87	0.67231
							4.88	0.09375	19.88	0.82552	44.88	4.09934	74.38	8.67149	93.38	34.7424	115.18	8.83433	140.38	2.61821	169.88	0.67528
							4.89	0.09669	19.89	0.82566	44.89	4.1007	74.39	8.62654	93.39	34.737	115.19	8.80658	140.39	2.61821	169.89	0.67528
							4.9	0.09375	19.9	0.82439	44.9	4.09784	74.4	8.59889	93.4	34.7317	115.2	8.76844	140.4	2.61821	169.9	0.67231
							4.91	0.08495	19.91	0.8217	44.91	4.09061	74.41	8.57816	93.41	34.737	115.21	8.71994	140.41	2.61204	169.91	0.66638
							4.92	0.07321	19.92	0.81773	44.92	4.0787	74.42	8.5609	93.42	34.737	115.22	8.67149	140.42	2.60896	169.92	0.65747
							4.93	0.05855	19.93	0.81277	44.93	4.06303	74.43	8.53674	93.43	34.737	115.23	8.62999	140.43	2.60588	169.93	0.6456
							4.94	0.04095	19.94	0.8071	44.94	4.0448	74.44	8.50224	93.44	34.737	115.24	8.59198	140.44	2.60279	169.94	0.63373
							4.95	0.02337	19.95	0.80129	44.95	4.02461	74.45	8.46776	93.45	34.737	115.25	8.55745	140.45	2.59971	169.95	0.6189
							4.96	0.00578	19.96	0.79562	44.96	4.00291	74.46	8.4402	93.46	34.7317	115.26	8.55054	140.46	2.59971	169.96	0.60407
							4.97	-0.01179	19.97	0.78995	44.97	3.98	74.47	8.42298	93.47	34.7264	115.27	8.55399	140.47	2.59971	169.97	0.58629
							4.98	-0.02936	19.98	0.78428	44.98	3.95589	74.48	8.40232	93.48	34.7211	115.28	8.5609	140.48	2.59971	169.98	0.56851
							4.99	-0.04692	19.99	0.77861	44.99	3.93073	74.49	8.37479	93.49	34.7158	115.29	8.5678	140.49	2.59971	169.99	0.55074
							5	-0.06741	20	0.77266	45	3.90467	74.5	8.33696	93.5	34.7105	115.3	8.57126	140.5	2.59971	170	0.53297

## Sheet: Fig. 1g
x axis: applied force	y axis:ΔR/R0
0	-1.89223e-07
0.01429	0.00459
0.06667	0.00922
0.09524	0.0173
0.13333	0.03
0.18095	0.04698
0.2381	0.05938
0.29524	0.08415
0.31429	0.09764
0.37619	0.12109
0.4	0.1345
0.45238	0.14659
0.49524	0.16254
0.59048	0.24674
0.6381	0.25785
0.7	0.27196
0.7381	0.28249
0.77619	0.29557
0.83333	0.31081
0.92857	0.34183
1.05714	0.42523
1.13333	0.44108
1.22857	0.51245
1.31905	0.5186
1.44762	0.58334
1.57619	0.65902
1.68571	0.82648
1.83333	0.83598
1.92857	0.92502
2.09524	1.0842
2.25714	1.40274
2.40476	1.96878
2.75714	2.86479
2.9619	4.2001
3.12381	4.68409

## Sheet: Fig. 1h
x axis:Time (s)	y axis:ΔR/R0	x axis:Time (s)	y axis:force (mN)
0	0.00324	0	0.02185
0.01	0.00324	0.1	0.00728
0.02	0.00325	0.2	0.00437
0.03	0.00325	0.3	0.00936
0.04	0.00326	0.4	0.00971
0.05	0.00326	0.5	0.00993
0.06	0.00327	0.6	0.0084
0.07	0.00327	0.7	0.00728
0.08	0.00327	0.8	0.00771
0.09	0.00327	0.9	0.00805
0.1	0.00328	1	0.00832
0.11	0.00328	1.1	0.00832
0.12	0.00328	1.2	0.00832
0.13	0.00327	1.3	0.00936
0.14	0.00327	1.4	0.0104
0.15	0.00327	1.5	0.01144
0.16	0.00326	1.6	0.0104
0.17	0.00325	1.7	0.0104
0.18	0.00325	1.8	0.0104
0.19	0.00324	1.9	0.00936
0.2	0.00323	2	0.00936
0.21	0.00322	2.1	0.00936
0.22	0.00321	2.2	0.0104
0.23	0.0032	2.3	0.0104
0.24	0.0032	2.4	0.00936
0.25	0.00319	2.5	0.01144
0.26	0.00318	2.6	0.01248
0.27	0.00318	2.7	0.01144
0.28	0.00318	2.8	0.0104
0.29	0.00317	2.9	0.0104
0.3	0.00317	3	0.00936
0.31	0.00317	3.1	0.0104
0.32	0.00317	3.2	0.00936
0.33	0.00317	3.3	0.0104
0.34	0.00317	3.4	0.0104
0.35	0.00317	3.5	0.0104
0.36	0.00317	3.6	0.00936
0.37	0.00316	3.7	0.0104
0.38	0.00316	3.8	0.01144
0.39	0.00316	3.9	0.01144
0.4	0.00316	4	0.01144
0.41	0.00316	4.1	0.0104
0.42	0.00316	4.2	0.01144
0.43	0.00316	4.3	0.0104
0.44	0.00316	4.4	0.0104
0.45	0.00316	4.5	0.01144
0.46	0.00316	4.6	0.01144
0.47	0.00316	4.7	0.0104
0.48	0.00315	4.8	0.01144
0.49	0.00315	4.9	0.0104
0.5	0.00314	5	0.01248
0.51	0.00314	5.1	0.01353
0.52	0.00314	5.2	0.00832
0.53	0.00314	5.3	0.00728
0.54	0.00314	5.4	0.00936
0.55	0.00313	5.5	0.0104
0.56	0.00313	5.6	0.00728
0.57	0.00313	5.7	0.0104
0.58	0.00313	5.8	0.01248
0.59	0.00313	5.9	0.0104
0.6	0.00313	6	0.01144
0.61	0.00312	6.1	0.01248
0.62	0.00312	6.2	0.01144
0.63	0.00312	6.3	0.0104
0.64	0.00312	6.4	0.0104
0.65	0.00311	6.5	0.01248
0.66	0.00311	6.6	0.01353
0.67	0.00311	6.7	0.01457
0.68	0.0031	6.8	0.01665
0.69	0.0031	6.9	0.01665
0.7	0.0031	7	0.01873
0.71	0.0031	7.1	0.01977
0.72	0.0031	7.2	0.01769
0.73	0.00309	7.3	0.02393
0.74	0.00308	7.4	0.02705
0.75	0.00308	7.5	0.02393
0.76	0.00307	7.6	0.02393
0.77	0.00306	7.7	0.03017
0.78	0.00305	7.8	0.03121
0.79	0.00304	7.9	0.03017
0.8	0.00303	8	0.03329
0.81	0.00302	8.1	0.03537
0.82	0.00301	8.2	0.03641
0.83	0.003	8.3	0.03849
0.84	0.00299	8.4	0.04058
0.85	0.00298	8.5	0.0437
0.86	0.00297	8.6	0.0437
0.87	0.00297	8.7	0.0437
0.88	0.00296	8.8	0.04474
0.89	0.00295	8.9	0.04786
0.9	0.00294	9	0.0489
0.91	0.00293	9.1	0.04994
0.92	0.00293	9.2	0.04994
0.93	0.00292	9.3	0.05514
0.94	0.00292	9.4	0.05306
0.95	0.00292	9.5	0.05306
0.96	0.00292	9.6	0.05618
0.97	0.00292	9.7	0.05826
0.98	0.00292	9.8	0.05618
0.99	0.00292	9.9	0.05514
1	0.00292	10	0.0593
1.01	0.00292	10.1	0.05826
1.02	0.00292	10.2	0.05722
1.03	0.00293	10.3	0.05826
1.04	0.00293	10.4	0.06138
1.05	0.00293	10.5	0.06138
1.06	0.00293	10.6	0.06138
1.07	0.00294	10.7	0.06346
1.08	0.00294	10.8	0.06555
1.09	0.00294	10.9	0.06659
1.1	0.00294	11	0.0645
1.11	0.00294	11.1	0.06867
1.12	0.00293	11.2	0.07179
1.13	0.00293	11.3	0.07075
1.14	0.00293	11.4	0.06867
1.15	0.00292	11.5	0.07387
1.16	0.00292	11.6	0.07387
1.17	0.00291	11.7	0.07283
1.18	0.00291	11.8	0.07387
1.19	0.00291	11.9	0.07803
1.2	0.0029	12	0.07907
1.21	0.0029	12.1	0.07803
1.22	0.0029	12.2	0.08011
1.23	0.0029	12.3	0.08323
1.24	0.0029	12.4	0.08427
1.25	0.0029	12.5	0.08323
1.26	0.0029	12.6	0.08531
1.27	0.0029	12.7	0.08635
1.28	0.0029	12.8	0.08635
1.29	0.0029	12.9	0.08739
1.3	0.0029	13	0.08843
1.31	0.0029	13.1	0.09156
1.32	0.0029	13.2	0.09156
1.33	0.0029	13.3	0.09051
1.34	0.00289	13.4	0.09364
1.35	0.00289	13.5	0.09884
1.36	0.00289	13.6	0.09676
1.37	0.00288	13.7	0.09884
1.38	0.00288	13.8	0.10196
1.39	0.00287	13.9	0.10196
1.4	0.00287	14	0.10092
1.41	0.00286	14.1	0.103
1.42	0.00285	14.2	0.10612
1.43	0.00285	14.3	0.10716
1.44	0.00284	14.4	0.10716
1.45	0.00283	14.5	0.1082
1.46	0.00282	14.6	0.11236
1.47	0.00281	14.7	0.1134
1.48	0.0028	14.8	0.11548
1.49	0.00279	14.9	0.11757
1.5	0.00279	15	0.12069
1.51	0.00278	15.1	0.12277
1.52	0.00277	15.2	0.12173
1.53	0.00276	15.3	0.12381
1.54	0.00276	15.4	0.12693
1.55	0.00275	15.5	0.12693
1.56	0.00275	15.6	0.12485
1.57	0.00274	15.7	0.13005
1.58	0.00274	15.8	0.13109
1.59	0.00273	15.9	0.13109
1.6	0.00273	16	0.13317
1.61	0.00272	16.1	0.13733
1.62	0.00272	16.2	0.13837
1.63	0.00272	16.3	0.13629
1.64	0.00272	16.4	0.13941
1.65	0.00271	16.5	0.14253
1.66	0.00271	16.6	0.14462
1.67	0.00271	16.7	0.14253
1.68	0.00271	16.8	0.14566
1.69	0.00271	16.9	0.14774
1.7	0.00271	17	0.14774
1.71	0.0027	17.1	0.1467
1.72	0.0027	17.2	0.14982
1.73	0.0027	17.3	0.15502
1.74	0.00269	17.4	0.15398
1.75	0.00268	17.5	0.15502
1.76	0.00268	17.6	0.15814
1.77	0.00267	17.7	0.16126
1.78	0.00267	17.8	0.15918
1.79	0.00266	17.9	0.16334
1.8	0.00266	18	0.1675
1.81	0.00265	18.1	0.16959
1.82	0.00265	18.2	0.16854
1.83	0.00264	18.3	0.17167
1.84	0.00264	18.4	0.17687
1.85	0.00263	18.5	0.17687
1.86	0.00263	18.6	0.17687
1.87	0.00262	18.7	0.17895
1.88	0.00262	18.8	0.18415
1.89	0.00261	18.9	0.18415
1.9	0.0026	19	0.18415
1.91	0.0026	19.1	0.18831
1.92	0.00259	19.2	0.19247
1.93	0.00258	19.3	0.19143
1.94	0.00257	19.4	0.19247
1.95	0.00257	19.5	0.19664
1.96	0.00256	19.6	0.19768
1.97	0.00256	19.7	0.19872
1.98	0.00256	19.8	0.2008
1.99	0.00255	19.9	0.206
2	0.00254	20	0.20704
2.01	0.00254	20.1	0.20808
2.02	0.00253	20.2	0.21016
2.03	0.00253	20.3	0.21432
2.04	0.00252	20.4	0.2164
2.05	0.00251	20.5	0.21536
2.06	0.0025	20.6	0.22265
2.07	0.00248	20.7	0.22577
2.08	0.00247	20.8	0.22785
2.09	0.00246	20.9	0.22785
2.1	0.00245	21	0.23201
2.11	0.00243	21.1	0.23617
2.12	0.00242	21.2	0.23721
2.13	0.00241	21.3	0.23721
2.14	0.0024	21.4	0.24241
2.15	0.00239	21.5	0.24449
2.16	0.00237	21.6	0.24553
2.17	0.00236	21.7	0.2497
2.18	0.00234	21.8	0.25386
2.19	0.00233	21.9	0.25594
2.2	0.00232	22	0.25594
2.21	0.00231	22.1	0.25906
2.22	0.0023	22.2	0.26322
2.23	0.00228	22.3	0.2653
2.24	0.00228	22.4	0.26634
2.25	0.00227	22.5	0.2705
2.26	0.00226	22.6	0.27571
2.27	0.00225	22.7	0.27363
2.28	0.00225	22.8	0.27675
2.29	0.00224	22.9	0.27987
2.3	0.00224	23	0.28403
2.31	0.00223	23.1	0.28403
2.32	0.00223	23.2	0.28611
2.33	0.00223	23.3	0.29027
2.34	0.00222	23.4	0.29131
2.35	0.00222	23.5	0.28819
2.36	0.00222	23.6	0.28923
2.37	0.00222	23.7	0.29339
2.38	0.00222	23.8	0.29131
2.39	0.00222	23.9	0.29131
2.4	0.00222	24	0.29339
2.41	0.00222	24.1	0.29547
2.42	0.00222	24.2	0.29131
2.43	0.00222	24.3	0.28923
2.44	0.00222	24.4	0.28923
2.45	0.00222	24.5	0.28715
2.46	0.00222	24.6	0.28195
2.47	0.00222	24.7	0.27883
2.48	0.00221	24.8	0.27987
2.49	0.00221	24.9	0.27571
2.5	0.00221	25	0.27154
2.51	0.00221	25.1	0.26842
2.52	0.0022	25.2	0.26738
2.53	0.0022	25.3	0.26218
2.54	0.0022	25.4	0.25594
2.55	0.00219	25.5	0.2549
2.56	0.00218	25.6	0.25594
2.57	0.00217	25.7	0.25074
2.58	0.00217	25.8	0.24345
2.59	0.00216	25.9	0.24345
2.6	0.00214	26	0.24137
2.61	0.00213	26.1	0.23513
2.62	0.00212	26.2	0.22993
2.63	0.00211	26.3	0.23097
2.64	0.00209	26.4	0.22889
2.65	0.00208	26.5	0.22265
2.66	0.00207	26.6	0.22056
2.67	0.00206	26.7	0.21952
2.68	0.00206	26.8	0.21744
2.69	0.00205	26.9	0.21016
2.7	0.00204	27	0.21016
2.71	0.00204	27.1	0.21016
2.72	0.00203	27.2	0.20808
2.73	0.00202	27.3	0.20184
2.74	0.00202	27.4	0.2008
2.75	0.00201	27.5	0.2008
2.76	0.00201	27.6	0.1956
2.77	0.00201	27.7	0.19039
2.78	0.00201	27.8	0.19039
2.79	0.00201	27.9	0.19143
2.8	0.00201	28	0.18519
2.81	0.00201	28.1	0.18207
2.82	0.00201	28.2	0.18311
2.83	0.002	28.3	0.18311
2.84	0.002	28.4	0.17583
2.85	0.002	28.5	0.17167
2.86	0.002	28.6	0.17167
2.87	0.002	28.7	0.16854
2.88	0.002	28.8	0.16334
2.89	0.00199	28.9	0.16022
2.9	0.00199	29	0.16334
2.91	0.00199	29.1	0.15814
2.92	0.00199	29.2	0.15398
2.93	0.00199	29.3	0.1519
2.94	0.00199	29.4	0.15398
2.95	0.00199	29.5	0.14878
2.96	0.00199	29.6	0.14358
2.97	0.00199	29.7	0.14358
2.98	0.002	29.8	0.14253
2.99	0.002	29.9	0.13837
3	0.002	30	0.13317
3.01	0.00201	30.1	0.13733
3.02	0.00201	30.2	0.13421
3.03	0.00201	30.3	0.12901
3.04	0.00202	30.4	0.12485
3.05	0.00202	30.5	0.12901
3.06	0.00203	30.6	0.12589
3.07	0.00203	30.7	0.12069
3.08	0.00204	30.8	0.11965
3.09	0.00204	30.9	0.12069
3.1	0.00205	31	0.11757
3.11	0.00205	31.1	0.11028
3.12	0.00205	31.2	0.11236
3.13	0.00206	31.3	0.11028
3.14	0.00206	31.4	0.10716
3.15	0.00206	31.5	0.10404
3.16	0.00206	31.6	0.10716
3.17	0.00205	31.7	0.10716
3.18	0.00205	31.8	0.103
3.19	0.00204	31.9	0.10196
3.2	0.00204	32	0.103
3.21	0.00203	32.1	0.103
3.22	0.00202	32.2	0.09676
3.23	0.00201	32.3	0.09572
3.24	0.00201	32.4	0.09572
3.25	0.002	32.5	0.09572
3.26	0.00199	32.6	0.09051
3.27	0.00198	32.7	0.09156
3.28	0.00198	32.8	0.09364
3.29	0.00197	32.9	0.09051
3.3	0.00197	33	0.08635
3.31	0.00196	33.1	0.08739
3.32	0.00196	33.2	0.08947
3.33	0.00195	33.3	0.08427
3.34	0.00195	33.4	0.08427
3.35	0.00194	33.5	0.08219
3.36	0.00194	33.6	0.08115
3.37	0.00194	33.7	0.07595
3.38	0.00194	33.8	0.07387
3.39	0.00194	33.9	0.07491
3.4	0.00194	34	0.07387
3.41	0.00195	34.1	0.07075
3.42	0.00195	34.2	0.06867
3.43	0.00196	34.3	0.06971
3.44	0.00196	34.4	0.06763
3.45	0.00197	34.5	0.06555
3.46	0.00197	34.6	0.06242
3.47	0.00198	34.7	0.0645
3.48	0.00198	34.8	0.06242
3.49	0.00198	34.9	0.05826
3.5	0.00199	35	0.0593
3.51	0.00199	35.1	0.06242
3.52	0.00199	35.2	0.0593
3.53	0.00199	35.3	0.05514
3.54	0.00198	35.4	0.05618
3.55	0.00198	35.5	0.05514
3.56	0.00198	35.6	0.0541
3.57	0.00198	35.7	0.05098
3.58	0.00197	35.8	0.0541
3.59	0.00197	35.9	0.05514
3.6	0.00196	36	0.05306
3.61	0.00195	36.1	0.04994
3.62	0.00195	36.2	0.05098
3.63	0.00194	36.3	0.05098
3.64	0.00194	36.4	0.04786
3.65	0.00193	36.5	0.04786
3.66	0.00193	36.6	0.0489
3.67	0.00192	36.7	0.04994
3.68	0.00192	36.8	0.0437
3.69	0.00191	36.9	0.04266
3.7	0.00191	37	0.04474
3.71	0.00191	37.1	0.04266
3.72	0.0019	37.2	0.03745
3.73	0.0019	37.3	0.03745
3.74	0.0019	37.4	0.04162
3.75	0.0019	37.5	0.03849
3.76	0.0019	37.6	0.03641
3.77	0.00189	37.7	0.03745
3.78	0.00189	37.8	0.04058
3.79	0.00189	37.9	0.03433
3.8	0.00189	38	0.03121
3.81	0.00189	38.1	0.03225
3.82	0.00189	38.2	0.03329
3.83	0.00189	38.3	0.02913
3.84	0.00189	38.4	0.02809
3.85	0.00189	38.5	0.03121
3.86	0.00189	38.6	0.02913
3.87	0.00189	38.7	0.02497
3.88	0.0019	38.8	0.02393
3.89	0.0019	38.9	0.02913
3.9	0.00191	39	0.02601
3.91	0.00191	39.1	0.02393
3.92	0.00192	39.2	0.02393
3.93	0.00193	39.3	0.02601
3.94	0.00194	39.4	0.02393
3.95	0.00195	39.5	0.01873
3.96	0.00195	39.6	0.02289
3.97	0.00196	39.7	0.02289
3.98	0.00196	39.8	0.01977
3.99	0.00197	39.9	0.01457
4	0.00197	40	0.01873
4.01	0.00198	40.1	0.01769
4.02	0.00198	40.2	0.01457
4.03	0.00199	40.3	0.01353
4.04	0.00199	40.4	0.01561
4.05	0.00199	40.5	0.01457
4.06	0.00199	40.6	0.00832
4.07	0.00199	40.7	0.0104
4.08	0.00198	40.8	0.01248
4.09	0.00198	40.9	0.01144
4.1	0.00197	41	0.00624
4.11	0.00197	41.1	0.00936
4.12	0.00196	41.2	0.00936
4.13	0.00196	41.3	0.00728
4.14	0.00195	41.4	0.00728
4.15	0.00195	41.5	0.00728
4.16	0.00194	41.6	0.00936
4.17	0.00194	41.7	0.00416
4.18	0.00194	41.8	0.00416
4.19	0.00194	41.9	0.00728
4.2	0.00194	42	0.00936
4.21	0.00194	42.1	0.00624
4.22	0.00194	42.2	0.00936
4.23	0.00194	42.3	0.0104
4.24	0.00195	42.4	0.00832
4.25	0.00195	42.5	0.00728
4.26	0.00196	42.6	0.00728
4.27	0.00196	42.7	0.00936
4.28	0.00197	42.8	0.00832
4.29	0.00198	42.9	0.0104
4.3	0.00198	43	0.0104
4.31	0.00199	43.1	0.01248
4.32	0.002	43.2	0.01248
4.33	0.00201	43.3	0.01353
4.34	0.00201	43.4	0.01353
4.35	0.00202	43.5	0.01144
4.36	0.00203	43.6	0.01353
4.37	0.00204	43.7	0.01353
4.38	0.00205	43.8	0.01561
4.39	0.00205	43.9	0.01561
4.4	0.00206	44	0.01665
4.41	0.00207	44.1	0.01665
4.42	0.00207	44.2	0.01873
4.43	0.00208	44.3	0.01665
4.44	0.00209	44.4	0.01873
4.45	0.0021	44.5	0.01977
4.46	0.00211	44.6	0.01873
4.47	0.00212	44.7	0.01977
4.48	0.00213	44.8	0.02289
4.49	0.00214	44.9	0.02393
4.5	0.00214	45	0.02185
4.51	0.00215	45.1	0.02601
4.52	0.00216	45.2	0.02809
4.53	0.00216	45.3	0.02913
4.54	0.00217	45.4	0.02809
4.55	0.00217	45.5	0.03225
4.56	0.00218	45.6	0.03329
4.57	0.00218	45.7	0.03329
4.58	0.00219	45.8	0.03225
4.59	0.00219	45.9	0.03537
4.6	0.0022	46	0.03745
4.61	0.0022	46.1	0.03641
4.62	0.00221	46.2	0.03954
4.63	0.00222	46.3	0.04162
4.64	0.00222	46.4	0.0437
4.65	0.00223	46.5	0.0437
4.66	0.00223	46.6	0.04682
4.67	0.00224	46.7	0.0489
4.68	0.00224	46.8	0.04994
4.69	0.00225	46.9	0.0489
4.7	0.00225	47	0.05098
4.71	0.00226	47.1	0.0541
4.72	0.00227	47.2	0.05202
4.73	0.00227	47.3	0.05202
4.74	0.00228	47.4	0.05306
4.75	0.00228	47.5	0.05618
4.76	0.00229	47.6	0.05514
4.77	0.00229	47.7	0.05722
4.78	0.0023	47.8	0.05826
4.79	0.0023	47.9	0.06138
4.8	0.0023	48	0.06034
4.81	0.00231	48.1	0.06034
4.82	0.00231	48.2	0.0645
4.83	0.00231	48.3	0.0645
4.84	0.00232	48.4	0.06346
4.85	0.00232	48.5	0.0645
4.86	0.00232	48.6	0.06763
4.87	0.00232	48.7	0.06659
4.88	0.00231	48.8	0.06659
4.89	0.00231	48.9	0.06763
4.9	0.00231	49	0.07179
4.91	0.0023	49.1	0.07075
4.92	0.00229	49.2	0.06971
4.93	0.00229	49.3	0.07283
4.94	0.00228	49.4	0.07491
4.95	0.00228	49.5	0.07491
4.96	0.00227	49.6	0.07491
4.97	0.00227	49.7	0.07803
4.98	0.00227	49.8	0.07907
4.99	0.00226	49.9	0.07907
5	0.00226	50	0.07907
5.01	0.00226	50.1	0.08219
5.02	0.00225	50.2	0.08427
5.03	0.00225	50.3	0.08219
5.04	0.00224	50.4	0.08427
5.05	0.00224	50.5	0.08739
5.06	0.00224	50.6	0.08947
5.07	0.00224	50.7	0.08635
5.08	0.00224	50.8	0.08947
5.09	0.00224	50.9	0.09468
5.1	0.00225	51	0.09364
5.11	0.00225	51.1	0.0926
5.12	0.00226	51.2	0.09676
5.13	0.00226	51.3	0.10092
5.14	0.00227	51.4	0.09988
5.15	0.00228	51.5	0.10196
5.16	0.00228	51.6	0.10508
5.17	0.00229	51.7	0.1082
5.18	0.0023	51.8	0.10612
5.19	0.0023	51.9	0.10924
5.2	0.00231	52	0.1134
5.21	0.00232	52.1	0.11444
5.22	0.00232	52.2	0.1134
5.23	0.00233	52.3	0.11548
5.24	0.00233	52.4	0.11861
5.25	0.00234	52.5	0.11965
5.26	0.00234	52.6	0.11965
5.27	0.00234	52.7	0.12069
5.28	0.00235	52.8	0.12693
5.29	0.00235	52.9	0.12589
5.3	0.00235	53	0.12485
5.31	0.00235	53.1	0.12901
5.32	0.00235	53.2	0.13213
5.33	0.00235	53.3	0.13213
5.34	0.00235	53.4	0.13317
5.35	0.00235	53.5	0.13733
5.36	0.00235	53.6	0.13837
5.37	0.00235	53.7	0.13941
5.38	0.00235	53.8	0.13941
5.39	0.00235	53.9	0.14566
5.4	0.00235	54	0.14566
5.41	0.00235	54.1	0.14566
5.42	0.00235	54.2	0.14774
5.43	0.00236	54.3	0.1519
5.44	0.00236	54.4	0.15294
5.45	0.00236	54.5	0.15398
5.46	0.00236	54.6	0.1571
5.47	0.00237	54.7	0.16126
5.48	0.00237	54.8	0.1623
5.49	0.00237	54.9	0.16022
5.5	0.00238	55	0.16646
5.51	0.00238	55.1	0.16959
5.52	0.00238	55.2	0.17167
5.53	0.00239	55.3	0.17167
5.54	0.00239	55.4	0.17583
5.55	0.0024	55.5	0.17791
5.56	0.0024	55.6	0.17895
5.57	0.0024	55.7	0.17999
5.58	0.00241	55.8	0.18311
5.59	0.00241	55.9	0.18727
5.6	0.00242	56	0.18519
5.61	0.00242	56.1	0.18727
5.62	0.00242	56.2	0.19039
5.63	0.00242	56.3	0.19351
5.64	0.00243	56.4	0.19351
5.65	0.00243	56.5	0.19768
5.66	0.00243	56.6	0.2008
5.67	0.00243	56.7	0.20184
5.68	0.00243	56.8	0.2008
5.69	0.00243	56.9	0.20496
5.7	0.00243	57	0.21016
5.71	0.00243	57.1	0.20912
5.72	0.00243	57.2	0.21016
5.73	0.00243	57.3	0.21224
5.74	0.00244	57.4	0.2164
5.75	0.00244	57.5	0.2164
5.76	0.00244	57.6	0.21744
5.77	0.00245	57.7	0.22265
5.78	0.00245	57.8	0.22577
5.79	0.00245	57.9	0.22577
5.8	0.00246	58	0.22577
5.81	0.00246	58.1	0.23201
5.82	0.00247	58.2	0.23409
5.83	0.00247	58.3	0.23513
5.84	0.00247	58.4	0.23721
5.85	0.00248	58.5	0.24345
5.86	0.00248	58.6	0.24345
5.87	0.00249	58.7	0.24345
5.88	0.00249	58.8	0.24866
5.89	0.0025	58.9	0.2549
5.9	0.00251	59	0.25594
5.91	0.00251	59.1	0.25802
5.92	0.00252	59.2	0.26322
5.93	0.00252	59.3	0.2653
5.94	0.00253	59.4	0.26634
5.95	0.00253	59.5	0.26634
5.96	0.00254	59.6	0.26738
5.97	0.00255	59.7	-0.02601
5.98	0.00256	59.8	0.65649
5.99	0.00257	59.9	0.42032
6	0.00258	60	0.01665
6.01	0.00259	60.1	0.53893
6.02	0.0026	60.2	0.50667
6.03	0.00262	60.3	0.11861
6.04	0.00264	60.4	0.4557
6.05	0.00265	60.5	0.48899
6.06	0.00267	60.6	0.13733
6.07	0.00269	60.7	0.36102
6.08	0.00271	60.8	0.50043
6.09	0.00273	60.9	0.22473
6.1	0.00276	61	0.29443
6.11	0.00278	61.1	0.46714
6.12	0.0028	61.2	0.26114
6.13	0.00282	61.3	0.24033
6.14	0.00284	61.4	0.40263
6.15	0.00286	61.5	0.28299
6.16	0.00288	61.6	0.2653
6.17	0.0029	61.7	0.39015
6.18	0.00292	61.8	0.68666
6.19	0.00293	61.9	-0.01248
6.2	0.00295	62	0.3142
6.21	0.00296	62.1	0.72516
6.22	0.00297	62.2	0.19351
6.23	0.00297	62.3	0.22161
6.24	0.00298	62.4	0.61071
6.25	0.00298	62.5	0.26738
6.26	0.00299	62.6	0.22785
6.27	0.00299	62.7	0.57638
6.28	0.003	62.8	0.34541
6.29	0.003	62.9	0.20392
6.3	0.003	63	0.47754
6.31	0.003	63.1	0.40055
6.32	0.00299	63.2	0.22056
6.33	0.00299	63.3	0.42552
6.34	0.00299	63.4	0.43905
6.35	0.00299	63.5	0.26634
6.36	0.003	63.6	0.38391
6.37	0.003	63.7	0.39847
6.38	0.003	63.8	0.26634
6.39	0.00301	63.9	0.25906
6.4	0.00302	64	0.27258
6.41	0.00302	64.1	0.17791
6.42	0.00303	64.2	0.1675
6.43	0.00305	64.3	0.17583
6.44	0.00306	64.4	0.17271
6.45	0.00307	64.5	0.1675
6.46	0.00308	64.6	0.16854
6.47	0.00309	64.7	0.16854
6.48	0.0031	64.8	0.1623
6.49	0.00311	64.9	0.16542
6.5	0.00312	65	0.16126
6.51	0.00313	65.1	0.15398
6.52	0.00314	65.2	0.15606
6.53	0.00315	65.3	0.15606
6.54	0.00316	65.4	0.1467
6.55	0.00317	65.5	0.1467
6.56	0.00317	65.6	0.1519
6.57	0.00318	65.7	0.14358
6.58	0.00318	65.8	0.13941
6.59	0.00319	65.9	0.14045
6.6	0.00319	66	0.14045
6.61	0.00319	66.1	0.13317
6.62	0.00319	66.2	0.13317
6.63	0.00319	66.3	0.13317
6.64	0.00319	66.4	0.12901
6.65	0.0032	66.5	0.12693
6.66	0.0032	66.6	0.12277
6.67	0.0032	66.7	0.12277
6.68	0.00321	66.8	0.12069
6.69	0.00321	66.9	0.11861
6.7	0.00322	67	0.11444
6.71	0.00323	67.1	0.11757
6.72	0.00324	67.2	0.11548
6.73	0.00325	67.3	0.11028
6.74	0.00327	67.4	0.11236
6.75	0.00328	67.5	0.1134
6.76	0.0033	67.6	0.10924
6.77	0.00331	67.7	0.10404
6.78	0.00333	67.8	0.10716
6.79	0.00334	67.9	0.10508
6.8	0.00336	68	0.10404
6.81	0.00337	68.1	0.10092
6.82	0.00338	68.2	0.10196
6.83	0.0034	68.3	0.09884
6.84	0.00341	68.4	0.09572
6.85	0.00342	68.5	0.0926
6.86	0.00343	68.6	0.09156
6.87	0.00344	68.7	0.0926
6.88	0.00345	68.8	0.08739
6.89	0.00346	68.9	0.08635
6.9	0.00346	69	0.08635
6.91	0.00347	69.1	0.08739
6.92	0.00348	69.2	0.08115
6.93	0.00348	69.3	0.08219
6.94	0.00349	69.4	0.08323
6.95	0.00349	69.5	0.08011
6.96	0.0035	69.6	0.07699
6.97	0.0035	69.7	0.07595
6.98	0.00351	69.8	0.07907
6.99	0.00352	69.9	0.07699
7	0.00353	70	0.07595
7.01	0.00354
7.02	0.00355
7.03	0.00356
7.04	0.00357
7.05	0.00358
7.06	0.00358
7.07	0.00359
7.08	0.0036
7.09	0.00361
7.1	0.00362
7.11	0.00363
7.12	0.00364
7.13	0.00365
7.14	0.00366
7.15	0.00367
7.16	0.00367
7.17	0.00368
7.18	0.00369
7.19	0.00369
7.2	0.0037
7.21	0.00371
7.22	0.00372
7.23	0.00372
7.24	0.00373
7.25	0.00374
7.26	0.00375
7.27	0.00376
7.28	0.00378
7.29	0.00379
7.3	0.0038
7.31	0.00381
7.32	0.00382
7.33	0.00383
7.34	0.00385
7.35	0.00386
7.36	0.00387
7.37	0.00388
7.38	0.00388
7.39	0.00389
7.4	0.0039
7.41	0.0039
7.42	0.00391
7.43	0.00391
7.44	0.00392
7.45	0.00392
7.46	0.00392
7.47	0.00392
7.48	0.00392
7.49	0.00392
7.5	0.00393
7.51	0.00393
7.52	0.00394
7.53	0.00394
7.54	0.00395
7.55	0.00396
7.56	0.00397
7.57	0.00398
7.58	0.004
7.59	0.00401
7.6	0.00402
7.61	0.00404
7.62	0.00405
7.63	0.00406
7.64	0.00408
7.65	0.00409
7.66	0.00411
7.67	0.00413
7.68	0.00415
7.69	0.00417
7.7	0.00418
7.71	0.0042
7.72	0.00422
7.73	0.00423
7.74	0.00424
7.75	0.00426
7.76	0.00427
7.77	0.00428
7.78	0.00429
7.79	0.0043
7.8	0.0043
7.81	0.00431
7.82	0.00433
7.83	0.00434
7.84	0.00435
7.85	0.00436
7.86	0.00437
7.87	0.00438
7.88	0.00439
7.89	0.0044
7.9	0.00442
7.91	0.00443
7.92	0.00445
7.93	0.00447
7.94	0.00449
7.95	0.00451
7.96	0.00454
7.97	0.00456
7.98	0.00459
7.99	0.00462
8	0.00466
8.01	0.00469
8.02	0.00473
8.03	0.00476
8.04	0.00479
8.05	0.00483
8.06	0.00487
8.07	0.0049
8.08	0.00494
8.09	0.00498
8.1	0.00502
8.11	0.00505
8.12	0.00507
8.13	0.0051
8.14	0.00512
8.15	0.00515
8.16	0.00517
8.17	0.00519
8.18	0.00521
8.19	0.00522
8.2	0.00523
8.21	0.00524
8.22	0.00525
8.23	0.00526
8.24	0.00527
8.25	0.00528
8.26	0.00529
8.27	0.00529
8.28	0.0053
8.29	0.0053
8.3	0.00531
8.31	0.00531
8.32	0.00532
8.33	0.00533
8.34	0.00534
8.35	0.00535
8.36	0.00536
8.37	0.00537
8.38	0.00538
8.39	0.00539
8.4	0.0054
8.41	0.00541
8.42	0.00542
8.43	0.00543
8.44	0.00544
8.45	0.00545
8.46	0.00545
8.47	0.00546
8.48	0.00546
8.49	0.00547
8.5	0.00547
8.51	0.00547
8.52	0.00547
8.53	0.00547
8.54	0.00547
8.55	0.00547
8.56	0.00547
8.57	0.00546
8.58	0.00546
8.59	0.00546
8.6	0.00546
8.61	0.00546
8.62	0.00547
8.63	0.00547
8.64	0.00548
8.65	0.00549
8.66	0.0055
8.67	0.00551
8.68	0.00552
8.69	0.00553
8.7	0.00554
8.71	0.00555
8.72	0.00557
8.73	0.00559
8.74	0.0056
8.75	0.00562
8.76	0.00564
8.77	0.00566
8.78	0.00568
8.79	0.0057
8.8	0.00572
8.81	0.00574
8.82	0.00576
8.83	0.00577
8.84	0.00579
8.85	0.00581
8.86	0.00582
8.87	0.00584
8.88	0.00585
8.89	0.00587
8.9	0.00588
8.91	0.0059
8.92	0.00592
8.93	0.00594
8.94	0.00596
8.95	0.00598
8.96	0.00601
8.97	0.00604
8.98	0.00606
8.99	0.00609
9	0.00612
9.01	0.00615
9.02	0.00618
9.03	0.00621
9.04	0.00624
9.05	0.00627
9.06	0.00631
9.07	0.00634
9.08	0.00637
9.09	0.00641
9.1	0.00644
9.11	0.00648
9.12	0.00651
9.13	0.00655
9.14	0.00658
9.15	0.00661
9.16	0.00664
9.17	0.00667
9.18	0.0067
9.19	0.00672
9.2	0.00675
9.21	0.00677
9.22	0.00679
9.23	0.00681
9.24	0.00683
9.25	0.00685
9.26	0.00687
9.27	0.00688
9.28	0.00689
9.29	0.00691
9.3	0.00692
9.31	0.00694
9.32	0.00695
9.33	0.00697
9.34	0.00698
9.35	0.007
9.36	0.00702
9.37	0.00703
9.38	0.00705
9.39	0.00707
9.4	0.00709
9.41	0.00712
9.42	0.00714
9.43	0.00717
9.44	0.0072
9.45	0.00723
9.46	0.00726
9.47	0.00728
9.48	0.00731
9.49	0.00733
9.5	0.00736
9.51	0.00738
9.52	0.0074
9.53	0.00742
9.54	0.00744
9.55	0.00746
9.56	0.00748
9.57	0.0075
9.58	0.00752
9.59	0.00754
9.6	0.00755
9.61	0.00757
9.62	0.00758
9.63	0.0076
9.64	0.00762
9.65	0.00764
9.66	0.00766
9.67	0.00768
9.68	0.00771
9.69	0.00773
9.7	0.00776
9.71	0.0078
9.72	0.00783
9.73	0.00787
9.74	0.0079
9.75	0.00794
9.76	0.00797
9.77	0.00801
9.78	0.00804
9.79	0.00807
9.8	0.0081
9.81	0.00813
9.82	0.00816
9.83	0.00819
9.84	0.00821
9.85	0.00823
9.86	0.00825
9.87	0.00828
9.88	0.0083
9.89	0.00832
9.9	0.00834
9.91	0.00836
9.92	0.00838
9.93	0.0084
9.94	0.00841
9.95	0.00843
9.96	0.00844
9.97	0.00844
9.98	0.00845
9.99	0.00846
10	0.00847
10.01	0.00847
10.02	0.00848
10.03	0.00849
10.04	0.00849
10.05	0.0085
10.06	0.0085
10.07	0.0085
10.08	0.00851
10.09	0.00851
10.1	0.00851
10.11	0.00851
10.12	0.00851
10.13	0.00851
10.14	0.00851
10.15	0.00852
10.16	0.00853
10.17	0.00855
10.18	0.00856
10.19	0.00858
10.2	0.00859
10.21	0.00861
10.22	0.00863
10.23	0.00865
10.24	0.00867
10.25	0.00869
10.26	0.00871
10.27	0.00873
10.28	0.00875
10.29	0.00877
10.3	0.00879
10.31	0.00881
10.32	0.00883
10.33	0.00885
10.34	0.00887
10.35	0.00889
10.36	0.0089
10.37	0.00892
10.38	0.00893
10.39	0.00894
10.4	0.00895
10.41	0.00896
10.42	0.00896
10.43	0.00897
10.44	0.00898
10.45	0.00899
10.46	0.009
10.47	0.00901
10.48	0.00902
10.49	0.00904
10.5	0.00905
10.51	0.00906
10.52	0.00908
10.53	0.00909
10.54	0.0091
10.55	0.00912
10.56	0.00914
10.57	0.00915
10.58	0.00917
10.59	0.00918
10.6	0.0092
10.61	0.00922
10.62	0.00924
10.63	0.00926
10.64	0.00928
10.65	0.0093
10.66	0.00932
10.67	0.00934
10.68	0.00936
10.69	0.00937
10.7	0.00939
10.71	0.00941
10.72	0.00943
10.73	0.00945
10.74	0.00947
10.75	0.0095
10.76	0.00953
10.77	0.00955
10.78	0.00958
10.79	0.00961
10.8	0.00965
10.81	0.00968
10.82	0.00971
10.83	0.00974
10.84	0.00978
10.85	0.00981
10.86	0.00984
10.87	0.00988
10.88	0.00991
10.89	0.00994
10.9	0.00997
10.91	0.01
10.92	0.01003
10.93	0.01006
10.94	0.01009
10.95	0.01011
10.96	0.01013
10.97	0.01015
10.98	0.01017
10.99	0.0102
11	0.01022
11.01	0.01025
11.02	0.01027
11.03	0.0103
11.04	0.01033
11.05	0.01035
11.06	0.01038
11.07	0.01041
11.08	0.01044
11.09	0.01048
11.1	0.01051
11.11	0.01055
11.12	0.01059
11.13	0.01062
11.14	0.01066
11.15	0.0107
11.16	0.01075
11.17	0.01079
11.18	0.01083
11.19	0.01087
11.2	0.01091
11.21	0.01094
11.22	0.01097
11.23	0.011
11.24	0.01104
11.25	0.01107
11.26	0.0111
11.27	0.01113
11.28	0.01116
11.29	0.01119
11.3	0.01122
11.31	0.01126
11.32	0.01129
11.33	0.01132
11.34	0.01135
11.35	0.01138
11.36	0.01141
11.37	0.01143
11.38	0.01146
11.39	0.01149
11.4	0.01151
11.41	0.01154
11.42	0.01157
11.43	0.0116
11.44	0.01164
11.45	0.01167
11.46	0.0117
11.47	0.01173
11.48	0.01175
11.49	0.01177
11.5	0.01179
11.51	0.01181
11.52	0.01182
11.53	0.01183
11.54	0.01185
11.55	0.01186
11.56	0.01187
11.57	0.01188
11.58	0.01189
11.59	0.01189
11.6	0.0119
11.61	0.0119
11.62	0.0119
11.63	0.01191
11.64	0.01191
11.65	0.01191
11.66	0.01192
11.67	0.01193
11.68	0.01194
11.69	0.01195
11.7	0.01197
11.71	0.01198
11.72	0.012
11.73	0.01201
11.74	0.01203
11.75	0.01204
11.76	0.01206
11.77	0.01207
11.78	0.01209
11.79	0.01211
11.8	0.01213
11.81	0.01215
11.82	0.01217
11.83	0.01219
11.84	0.01221
11.85	0.01223
11.86	0.01225
11.87	0.01226
11.88	0.01227
11.89	0.01228
11.9	0.0123
11.91	0.01231
11.92	0.01232
11.93	0.01233
11.94	0.01234
11.95	0.01235
11.96	0.01237
11.97	0.01238
11.98	0.0124
11.99	0.01241
12	0.01243
12.01	0.01244
12.02	0.01246
12.03	0.01247
12.04	0.01249
12.05	0.0125
12.06	0.01251
12.07	0.01252
12.08	0.01253
12.09	0.01255
12.1	0.01256
12.11	0.01258
12.12	0.0126
12.13	0.01261
12.14	0.01263
12.15	0.01265
12.16	0.01266
12.17	0.01268
12.18	0.01269
12.19	0.0127
12.2	0.01271
12.21	0.01272
12.22	0.01273
12.23	0.01274
12.24	0.01275
12.25	0.01277
12.26	0.01279
12.27	0.01281
12.28	0.01283
12.29	0.01285
12.3	0.01287
12.31	0.01288
12.32	0.0129
12.33	0.01292
12.34	0.01293
12.35	0.01295
12.36	0.01297
12.37	0.013
12.38	0.01303
12.39	0.01306
12.4	0.01308
12.41	0.01311
12.42	0.01314
12.43	0.01317
12.44	0.0132
12.45	0.01323
12.46	0.01325
12.47	0.01327
12.48	0.01329
12.49	0.01331
12.5	0.01333
12.51	0.01334
12.52	0.01336
12.53	0.01337
12.54	0.0134
12.55	0.01342
12.56	0.01344
12.57	0.01347
12.58	0.01349
12.59	0.0135
12.6	0.01352
12.61	0.01354
12.62	0.01357
12.63	0.01359
12.64	0.01361
12.65	0.01364
12.66	0.01367
12.67	0.0137
12.68	0.01373
12.69	0.01376
12.7	0.01378
12.71	0.01382
12.72	0.01385
12.73	0.01389
12.74	0.01394
12.75	0.014
12.76	0.01405
12.77	0.01411
12.78	0.01417
12.79	0.01423
12.8	0.01429
12.81	0.01436
12.82	0.01441
12.83	0.01446
12.84	0.01451
12.85	0.01456
12.86	0.01461
12.87	0.01465
12.88	0.01469
12.89	0.01473
12.9	0.01476
12.91	0.0148
12.92	0.01483
12.93	0.01486
12.94	0.01488
12.95	0.01489
12.96	0.01489
12.97	0.01488
12.98	0.01488
12.99	0.01488
13	0.01487
13.01	0.01487
13.02	0.01487
13.03	0.01487
13.04	0.01487
13.05	0.01489
13.06	0.0149
13.07	0.01492
13.08	0.01493
13.09	0.01495
13.1	0.01498
13.11	0.015
13.12	0.01503
13.13	0.01506
13.14	0.0151
13.15	0.01513
13.16	0.01516
13.17	0.0152
13.18	0.01523
13.19	0.01525
13.2	0.01528
13.21	0.0153
13.22	0.01534
13.23	0.0154
13.24	0.01545
13.25	0.01551
13.26	0.01557
13.27	0.01563
13.28	0.01569
13.29	0.01575
13.3	0.0158
13.31	0.01586
13.32	0.01592
13.33	0.01597
13.34	0.01603
13.35	0.01608
13.36	0.01614
13.37	0.0162
13.38	0.01625
13.39	0.01631
13.4	0.01637
13.41	0.01643
13.42	0.01648
13.43	0.01653
13.44	0.01656
13.45	0.01659
13.46	0.01661
13.47	0.01663
13.48	0.01666
13.49	0.01668
13.5	0.01672
13.51	0.01675
13.52	0.0168
13.53	0.01684
13.54	0.01689
13.55	0.01693
13.56	0.01697
13.57	0.01701
13.58	0.01705
13.59	0.01709
13.6	0.01713
13.61	0.01717
13.62	0.01722
13.63	0.01726
13.64	0.0173
13.65	0.01734
13.66	0.01738
13.67	0.01743
13.68	0.01747
13.69	0.01752
13.7	0.01756
13.71	0.01759
13.72	0.01761
13.73	0.01763
13.74	0.01765
13.75	0.01767
13.76	0.01769
13.77	0.01771
13.78	0.01773
13.79	0.01775
13.8	0.01777
13.81	0.01779
13.82	0.01781
13.83	0.01783
13.84	0.01785
13.85	0.01786
13.86	0.01788
13.87	0.01789
13.88	0.01791
13.89	0.01793
13.9	0.01795
13.91	0.01798
13.92	0.01801
13.93	0.01805
13.94	0.01808
13.95	0.01813
13.96	0.01817
13.97	0.01822
13.98	0.01827
13.99	0.01832
14	0.01837
14.01	0.01842
14.02	0.01847
14.03	0.01853
14.04	0.01858
14.05	0.01863
14.06	0.01869
14.07	0.01875
14.08	0.01882
14.09	0.01888
14.1	0.01894
14.11	0.01901
14.12	0.01907
14.13	0.01913
14.14	0.0192
14.15	0.01927
14.16	0.01934
14.17	0.01941
14.18	0.01948
14.19	0.01954
14.2	0.01961
14.21	0.01968
14.22	0.01975
14.23	0.01982
14.24	0.01989
14.25	0.01997
14.26	0.02004
14.27	0.02011
14.28	0.02017
14.29	0.02024
14.3	0.02032
14.31	0.02038
14.32	0.02045
14.33	0.02052
14.34	0.02058
14.35	0.02064
14.36	0.0207
14.37	0.02076
14.38	0.02082
14.39	0.0209
14.4	0.02098
14.41	0.02109
14.42	0.02122
14.43	0.02138
14.44	0.02154
14.45	0.02171
14.46	0.02188
14.47	0.02205
14.48	0.02221
14.49	0.02238
14.5	0.02253
14.51	0.02268
14.52	0.02283
14.53	0.02298
14.54	0.02312
14.55	0.02326
14.56	0.02339
14.57	0.02352
14.58	0.02365
14.59	0.02377
14.6	0.02387
14.61	0.02396
14.62	0.02403
14.63	0.02406
14.64	0.02406
14.65	0.02405
14.66	0.02403
14.67	0.02401
14.68	0.02399
14.69	0.02397
14.7	0.02395
14.71	0.02394
14.72	0.02392
14.73	0.02391
14.74	0.0239
14.75	0.02389
14.76	0.02389
14.77	0.02389
14.78	0.0239
14.79	0.02392
14.8	0.02394
14.81	0.02397
14.82	0.024
14.83	0.02403
14.84	0.02407
14.85	0.02411
14.86	0.02415
14.87	0.0242
14.88	0.02425
14.89	0.02429
14.9	0.02434
14.91	0.02439
14.92	0.02444
14.93	0.02449
14.94	0.02454
14.95	0.0246
14.96	0.02465
14.97	0.0247
14.98	0.02475
14.99	0.02479
15	0.02483
15.01	0.02487
15.02	0.02491
15.03	0.02496
15.04	0.025
15.05	0.02505
15.06	0.02509
15.07	0.02514
15.08	0.02518
15.09	0.02523
15.1	0.02527
15.11	0.02532
15.12	0.02537
15.13	0.02541
15.14	0.02545
15.15	0.02549
15.16	0.02553
15.17	0.02556
15.18	0.02559
15.19	0.02561
15.2	0.02563
15.21	0.02564
15.22	0.02565
15.23	0.02566
15.24	0.02566
15.25	0.02565
15.26	0.02565
15.27	0.02564
15.28	0.02563
15.29	0.02563
15.3	0.02562
15.31	0.02561
15.32	0.0256
15.33	0.02558
15.34	0.02557
15.35	0.02556
15.36	0.02555
15.37	0.02554
15.38	0.02553
15.39	0.02552
15.4	0.02551
15.41	0.02551
15.42	0.02551
15.43	0.02551
15.44	0.02551
15.45	0.02552
15.46	0.02553
15.47	0.02555
15.48	0.02556
15.49	0.02559
15.5	0.02561
15.51	0.02564
15.52	0.02567
15.53	0.02571
15.54	0.02575
15.55	0.02579
15.56	0.02583
15.57	0.02588
15.58	0.02592
15.59	0.02597
15.6	0.02602
15.61	0.02607
15.62	0.02613
15.63	0.0262
15.64	0.02627
15.65	0.02634
15.66	0.02641
15.67	0.02647
15.68	0.02654
15.69	0.02661
15.7	0.02667
15.71	0.02674
15.72	0.0268
15.73	0.02686
15.74	0.02692
15.75	0.02697
15.76	0.02703
15.77	0.02709
15.78	0.02715
15.79	0.02721
15.8	0.02727
15.81	0.02734
15.82	0.02741
15.83	0.02748
15.84	0.02755
15.85	0.02763
15.86	0.0277
15.87	0.02778
15.88	0.02786
15.89	0.02793
15.9	0.02801
15.91	0.0281
15.92	0.02818
15.93	0.02826
15.94	0.02835
15.95	0.02843
15.96	0.02851
15.97	0.02859
15.98	0.02867
15.99	0.02875
16	0.02884
16.01	0.02892
16.02	0.029
16.03	0.02908
16.04	0.02916
16.05	0.02924
16.06	0.02933
16.07	0.02944
16.08	0.02956
16.09	0.02969
16.1	0.02982
16.11	0.02995
16.12	0.03008
16.13	0.03021
16.14	0.03034
16.15	0.03047
16.16	0.0306
16.17	0.03074
16.18	0.03087
16.19	0.03101
16.2	0.03116
16.21	0.03131
16.22	0.03146
16.23	0.03163
16.24	0.0318
16.25	0.03196
16.26	0.03214
16.27	0.0323
16.28	0.03245
16.29	0.0326
16.3	0.03275
16.31	0.0329
16.32	0.03306
16.33	0.03323
16.34	0.03342
16.35	0.03363
16.36	0.03386
16.37	0.03412
16.38	0.0344
16.39	0.03471
16.4	0.03503
16.41	0.03536
16.42	0.0357
16.43	0.03603
16.44	0.03636
16.45	0.03668
16.46	0.03701
16.47	0.03733
16.48	0.03765
16.49	0.03797
16.5	0.03828
16.51	0.03859
16.52	0.03889
16.53	0.03919
16.54	0.03947
16.55	0.03975
16.56	0.04001
16.57	0.04025
16.58	0.04047
16.59	0.04066
16.6	0.04083
16.61	0.04098
16.62	0.04112
16.63	0.04125
16.64	0.04139
16.65	0.04151
16.66	0.04164
16.67	0.04176
16.68	0.04191
16.69	0.04208
16.7	0.04225
16.71	0.04243
16.72	0.04263
16.73	0.04284
16.74	0.04307
16.75	0.04331
16.76	0.04356
16.77	0.04381
16.78	0.04406
16.79	0.04431
16.8	0.04457
16.81	0.04482
16.82	0.04507
16.83	0.04531
16.84	0.04554
16.85	0.04577
16.86	0.04598
16.87	0.04619
16.88	0.04638
16.89	0.04655
16.9	0.04669
16.91	0.04682
16.92	0.04694
16.93	0.04702
16.94	0.04708
16.95	0.0471
16.96	0.04711
16.97	0.0471
16.98	0.04709
16.99	0.04707
17	0.04705
17.01	0.04703
17.02	0.047
17.03	0.04698
17.04	0.04697
17.05	0.04695
17.06	0.04694
17.07	0.04693
17.08	0.04693
17.09	0.04692
17.1	0.04692
17.11	0.04692
17.12	0.04693
17.13	0.04694
17.14	0.04696
17.15	0.04698
17.16	0.04701
17.17	0.04705
17.18	0.04708
17.19	0.04711
17.2	0.04714
17.21	0.04717
17.22	0.0472
17.23	0.04722
17.24	0.04725
17.25	0.04727
17.26	0.04729
17.27	0.04732
17.28	0.04734
17.29	0.04737
17.3	0.04739
17.31	0.04742
17.32	0.04745
17.33	0.04748
17.34	0.04751
17.35	0.04755
17.36	0.04758
17.37	0.04762
17.38	0.04766
17.39	0.04771
17.4	0.04776
17.41	0.04781
17.42	0.04788
17.43	0.04795
17.44	0.04803
17.45	0.04812
17.46	0.04823
17.47	0.04835
17.48	0.04849
17.49	0.04864
17.5	0.0488
17.51	0.04897
17.52	0.04915
17.53	0.04934
17.54	0.04954
17.55	0.04973
17.56	0.04993
17.57	0.05013
17.58	0.05032
17.59	0.05052
17.6	0.05072
17.61	0.05091
17.62	0.0511
17.63	0.05128
17.64	0.05145
17.65	0.05161
17.66	0.05175
17.67	0.05188
17.68	0.052
17.69	0.05209
17.7	0.05217
17.71	0.05224
17.72	0.0523
17.73	0.05234
17.74	0.05238
17.75	0.05242
17.76	0.05245
17.77	0.05248
17.78	0.05251
17.79	0.05254
17.8	0.05257
17.81	0.05259
17.82	0.05261
17.83	0.05263
17.84	0.05266
17.85	0.05269
17.86	0.05274
17.87	0.0528
17.88	0.05287
17.89	0.05295
17.9	0.05304
17.91	0.05313
17.92	0.05322
17.93	0.05332
17.94	0.05343
17.95	0.05354
17.96	0.05365
17.97	0.05377
17.98	0.05389
17.99	0.05402
18	0.05418
18.01	0.05435
18.02	0.05454
18.03	0.05476
18.04	0.05499
18.05	0.05523
18.06	0.05548
18.07	0.05572
18.08	0.05595
18.09	0.05619
18.1	0.05643
18.11	0.05668
18.12	0.05692
18.13	0.05717
18.14	0.05741
18.15	0.05765
18.16	0.05789
18.17	0.05812
18.18	0.05834
18.19	0.05855
18.2	0.05876
18.21	0.05895
18.22	0.05912
18.23	0.05926
18.24	0.05939
18.25	0.0595
18.26	0.0596
18.27	0.0597
18.28	0.05979
18.29	0.05987
18.3	0.05993
18.31	0.05999
18.32	0.06005
18.33	0.0601
18.34	0.06014
18.35	0.06019
18.36	0.06023
18.37	0.06027
18.38	0.0603
18.39	0.06034
18.4	0.06038
18.41	0.06042
18.42	0.06046
18.43	0.06049
18.44	0.06053
18.45	0.06056
18.46	0.06059
18.47	0.06061
18.48	0.06063
18.49	0.06066
18.5	0.06067
18.51	0.06069
18.52	0.0607
18.53	0.06071
18.54	0.06071
18.55	0.06071
18.56	0.06071
18.57	0.06071
18.58	0.06071
18.59	0.0607
18.6	0.06069
18.61	0.06068
18.62	0.06067
18.63	0.06066
18.64	0.06064
18.65	0.06062
18.66	0.0606
18.67	0.06059
18.68	0.06056
18.69	0.06054
18.7	0.06051
18.71	0.06048
18.72	0.06046
18.73	0.06043
18.74	0.0604
18.75	0.06037
18.76	0.06034
18.77	0.06032
18.78	0.06029
18.79	0.06026
18.8	0.06024
18.81	0.06022
18.82	0.06019
18.83	0.06017
18.84	0.06015
18.85	0.06012
18.86	0.0601
18.87	0.06007
18.88	0.06005
18.89	0.06002
18.9	0.05999
18.91	0.05996
18.92	0.05993
18.93	0.05989
18.94	0.05985
18.95	0.05979
18.96	0.05974
18.97	0.05967
18.98	0.0596
18.99	0.05952
19	0.05943
19.01	0.05933
19.02	0.05922
19.03	0.0591
19.04	0.05896
19.05	0.05882
19.06	0.05867
19.07	0.05853
19.08	0.05838
19.09	0.05823
19.1	0.05808
19.11	0.05794
19.12	0.05779
19.13	0.05764
19.14	0.0575
19.15	0.05736
19.16	0.05723
19.17	0.05709
19.18	0.05696
19.19	0.05683
19.2	0.05671
19.21	0.05659
19.22	0.05647
19.23	0.05636
19.24	0.05626
19.25	0.05616
19.26	0.05607
19.27	0.05598
19.28	0.05588
19.29	0.05578
19.3	0.05569
19.31	0.05559
19.32	0.05549
19.33	0.05539
19.34	0.05529
19.35	0.05518
19.36	0.05508
19.37	0.05498
19.38	0.05488
19.39	0.05478
19.4	0.05468
19.41	0.05458
19.42	0.05448
19.43	0.05438
19.44	0.05427
19.45	0.05417
19.46	0.05406
19.47	0.05395
19.48	0.05385
19.49	0.05374
19.5	0.05363
19.51	0.05352
19.52	0.05341
19.53	0.0533
19.54	0.05319
19.55	0.05308
19.56	0.05297
19.57	0.05286
19.58	0.05275
19.59	0.05264
19.6	0.05253
19.61	0.05243
19.62	0.05233
19.63	0.05223
19.64	0.05214
19.65	0.05205
19.66	0.05196
19.67	0.05188
19.68	0.0518
19.69	0.05172
19.7	0.05164
19.71	0.05156
19.72	0.05149
19.73	0.05142
19.74	0.05135
19.75	0.05128
19.76	0.05122
19.77	0.05115
19.78	0.05108
19.79	0.05101
19.8	0.05094
19.81	0.05087
19.82	0.05081
19.83	0.05075
19.84	0.05068
19.85	0.05062
19.86	0.05056
19.87	0.05049
19.88	0.05043
19.89	0.05036
19.9	0.0503
19.91	0.05024
19.92	0.05017
19.93	0.05011
19.94	0.05004
19.95	0.04998
19.96	0.04991
19.97	0.04984
19.98	0.04977
[truncated: 5,002 more rows]

## Sheet: Fig. 1i
1 mm/min		2.5 mm/min		5 mm/min		10 mm/min		30 mm/min		90 mm/min
x axis: Time (s)	y axis:ΔR/R0	x axis: Time (s)	y axis:ΔR/R0	x axis: Time (s)	y axis:ΔR/R0	x axis: Time (s)	y axis:ΔR/R0	x axis: Time (s)	y axis:ΔR/R0	x axis: Time (s)	y axis:ΔR/R0
0	-3.67962e-06	0	2.44783e-06	0	3.47628e-06	0	-4.11194e-06	0	3.93012e-06	0	-0.000907293
0.01	-2.57655e-05	0.01	-4.86544e-06	0.01	0.000173176	0.01	-0.000131791	0.01	-0.000136129	0.01	-0.000251293
0.02	-5.52197e-05	0.02	-4.86544e-06	0.02	0.0003798	0.02	-0.000229425	0.02	-0.000290836	0.02	0.00545
0.03	-9.2039e-05	0.03	1.70855e-05	0.03	0.000623426	0.03	-0.000289496	0.03	-0.000445501	0.03	0.0111
0.04	-0.000128858	0.04	3.90364e-05	0.04	0.000904016	0.04	-0.000312022	0.04	-0.000607502	0.04	0.02518
0.05	-0.000158316	0.05	7.56138e-05	0.05	0.00121	0.05	-0.000297009	0.05	-0.000732742	0.05	0.03366
0.06	-0.000195146	0.06	0.000112186	0.06	0.00154	0.06	-0.000244468	0.06	-0.000843249	0.06	0.05217
0.07	-0.000231977	0.07	0.000156067	0.07	0.00192	0.07	-0.000146889	0.07	-0.000939023	0.07	0.06298
0.08	-0.000261449	0.08	0.000207251	0.08	0.00232	0.08	3.3001e-06	0.08	-0.000953777	0.08	0.08186
0.09	-0.000283556	0.09	0.00026574	0.09	0.00275	0.09	0.000213756	0.09	-0.000865086	0.09	0.09012
0.1	-0.000305662	0.1	0.000338844	0.1	0.00319	0.1	0.000514781	0.1	-0.000657692	0.1	0.10038
0.11	-0.0003204	0.11	0.000419274	0.11	0.00366	0.11	0.000891532	0.11	-0.000308545	0.11	0.10225
0.12	-0.000327765	0.12	0.000514357	0.12	0.00414	0.12	0.00132	0.12	0.000175512	0.12	0.09932
0.13	-0.000327765	0.13	0.000624072	0.13	0.00463	0.13	0.00182	0.13	0.000780221	0.13	0.09741
0.14	-0.000335133	0.14	0.000741152	0.14	0.00515	0.14	0.00238	0.14	0.00158	0.14	0.09507
0.15	-0.000349868	0.15	0.000858274	0.15	0.00568	0.15	0.00299	0.15	0.00262	0.15	0.09399
0.16	-0.000357234	0.16	0.00098277	0.16	0.0062	0.16	0.00368	0.16	0.00388	0.16	0.0934
0.17	-0.000371958	0.17	0.00111	0.17	0.00675	0.17	0.00446	0.17	0.00535	0.17	0.09013
0.18	-0.000379316	0.18	0.00123	0.18	0.00732	0.18	0.0053	0.18	0.00711	0.18	0.08212
0.19	-0.000386678	0.19	0.00136	0.19	0.00792	0.19	0.00624	0.19	0.00918	0.19	0.07767
0.2	-0.000394039	0.2	0.00149	0.2	0.00854	0.2	0.00724	0.2	0.0115	0.2	0.06976
0.21	-0.000394039	0.21	0.00163	0.21	0.00918	0.21	0.00829	0.21	0.01415	0.21	0.06332
0.22	-0.000401393	0.22	0.00177	0.22	0.00981	0.22	0.00943	0.22	0.01703	0.22	0.05184
0.23	-0.000408747	0.23	0.00191	0.23	0.01043	0.23	0.01066	0.23	0.02009	0.23	0.04489
0.24	-0.000423457	0.24	0.00205	0.24	0.01102	0.24	0.01202	0.24	0.02328	0.24	0.03279
0.25	-0.000438168	0.25	0.0022	0.25	0.01161	0.25	0.01343	0.25	0.02654	0.25	0.02734
0.26	-0.000460241	0.26	0.00235	0.26	0.0122	0.26	0.01489	0.26	0.02981	0.26	0.01702
0.27	-0.000474956	0.27	0.00251	0.27	0.01279	0.27	0.01641	0.27	0.03311	0.27	0.01364
0.28	-0.000489671	0.28	0.00268	0.28	0.01336	0.28	0.01802	0.28	0.03647	0.28	0.01141
0.29	-0.000504391	0.29	0.00285	0.29	0.01394	0.29	0.01968	0.29	0.03986	0.29	0.01148
0.3	-0.000519115	0.3	0.00302	0.3	0.01454	0.3	0.02138	0.3	0.04326	0.3	0.01124
0.31	-0.000526481	0.31	0.00318	0.31	0.01516	0.31	0.02311	0.31	0.04662	0.31	0.01101
0.32	-0.000541216	0.32	0.00333	0.32	0.01578	0.32	0.02488	0.32	0.0499	0.32	0.0106
0.33	-0.00055595	0.33	0.00347	0.33	0.01642	0.33	0.0267	0.33	0.05311	0.33	0.00858
0.34	-0.000570685	0.34	0.0036	0.34	0.01707	0.34	0.02851	0.34	0.05625	0.34	0.00586
0.35	-0.000578051	0.35	0.00371	0.35	0.01778	0.35	0.03033	0.35	0.05925	0.35	0.00765
0.36	-0.000570685	0.36	0.00382	0.36	0.01852	0.36	0.0322	0.36	0.06212	0.36	0.0163
0.37	-0.000563318	0.37	0.00393	0.37	0.01931	0.37	0.03404	0.37	0.06492	0.37	0.0228
0.38	-0.000548594	0.38	0.00403	0.38	0.0201	0.38	0.03585	0.38	0.06764	0.38	0.03662
0.39	-0.000541236	0.39	0.00413	0.39	0.02089	0.39	0.03764	0.39	0.07019	0.39	0.04267
0.4	-0.000526516	0.4	0.00424	0.4	0.02167	0.4	0.0394	0.4	0.0726	0.4	0.05846
0.41	-0.000519155	0.41	0.00433	0.41	0.02247	0.41	0.04118	0.41	0.07491	0.41	0.067
0.42	-0.000511793	0.42	0.00443	0.42	0.02327	0.42	0.04298	0.42	0.07698	0.42	0.08175
0.43	-0.000497078	0.43	0.00452	0.43	0.02412	0.43	0.04474	0.43	0.07887	0.43	0.08831
0.44	-0.000475004	0.44	0.00464	0.44	0.02503	0.44	0.04643	0.44	0.08064	0.44	0.09529
0.45	-0.000445574	0.45	0.00477	0.45	0.02596	0.45	0.04803	0.45	0.08229	0.45	0.0955
0.46	-0.000416143	0.46	0.0049	0.46	0.02692	0.46	0.04962	0.46	0.08388	0.46	0.09158
0.47	-0.000379347	0.47	0.00504	0.47	0.02787	0.47	0.0512	0.47	0.08541	0.47	0.08878
0.48	-0.000342539	0.48	0.00519	0.48	0.02883	0.48	0.05272	0.48	0.08686	0.48	0.08835
0.49	-0.000298366	0.49	0.00536	0.49	0.02979	0.49	0.05422	0.49	0.08819	0.49	0.08927
0.5	-0.000254173	0.5	0.00556	0.5	0.03074	0.5	0.05575	0.5	0.08939	0.5	0.08774
0.51	-0.000217343	0.51	0.00578	0.51	0.03172	0.51	0.05729	0.51	0.09045	0.51	0.0842
0.52	-0.000187871	0.52	0.00602	0.52	0.03273	0.52	0.05883	0.52	0.09141	0.52	0.07378
0.53	-0.000158398	0.53	0.00627	0.53	0.03376	0.53	0.06035	0.53	0.09228	0.53	0.06919
0.54	-0.000128926	0.54	0.00654	0.54	0.03479	0.54	0.06189	0.54	0.09307	0.54	0.05972
0.55	-0.000106826	0.55	0.00682	0.55	0.03582	0.55	0.06343	0.55	0.09378	0.55	0.0528
0.56	-8.4727e-05	0.56	0.00713	0.56	0.03682	0.56	0.06496	0.56	0.09443	0.56	0.04039
0.57	-6.99937e-05	0.57	0.00746	0.57	0.03779	0.57	0.0665	0.57	0.09498	0.57	0.03442
0.58	-5.52603e-05	0.58	0.00781	0.58	0.03873	0.58	0.06814	0.58	0.09539	0.58	0.0231
0.59	-4.78919e-05	0.59	0.00818	0.59	0.03965	0.59	0.06989	0.59	0.09568	0.59	0.019
0.6	-4.05259e-05	0.6	0.00859	0.6	0.04056	0.6	0.0717	0.6	0.09586	0.6	0.01299
0.61	-4.05259e-05	0.61	0.00903	0.61	0.04147	0.61	0.07358	0.61	0.0959	0.61	0.01191
0.62	-3.31676e-05	0.62	0.00949	0.62	0.04237	0.62	0.07546	0.62	0.09581	0.62	0.01237
0.63	-3.31676e-05	0.63	0.00997	0.63	0.04325	0.63	0.07731	0.63	0.09562	0.63	0.01142
0.64	-4.05292e-05	0.64	0.01046	0.64	0.04412	0.64	0.07914	0.64	0.09529	0.64	0.00862
0.65	-6.26027e-05	0.65	0.01094	0.65	0.04497	0.65	0.08094	0.65	0.09482	0.65	0.00821
0.66	-9.20332e-05	0.66	0.01142	0.66	0.04583	0.66	0.08266	0.66	0.09415	0.66	0.00754
0.67	-0.000128819	0.67	0.01191	0.67	0.04672	0.67	0.08432	0.67	0.09318	0.67	0.00561
0.68	-0.000180317	0.68	0.01239	0.68	0.04764	0.68	0.0859	0.68	0.09188	0.68	0.00174
0.69	-0.000239184	0.69	0.01286	0.69	0.04861	0.69	0.08743	0.69	0.09019	0.69	0.00312
0.7	-0.000305415	0.7	0.01332	0.7	0.04962	0.7	0.08887	0.7	0.08817	0.7	0.01035
0.71	-0.00037902	0.71	0.01376	0.71	0.05064	0.71	0.09017	0.71	0.08591	0.71	0.01693
0.72	-0.000445278	0.72	0.01419	0.72	0.05162	0.72	0.09135	0.72	0.08344	0.72	0.03233
0.73	-0.000496823	0.73	0.01463	0.73	0.05256	0.73	0.09244	0.73	0.08078	0.73	0.03864
0.74	-0.000541016	0.74	0.01505	0.74	0.05349	0.74	0.09343	0.74	0.07789	0.74	0.0576
0.75	-0.000570488	0.75	0.01546	0.75	0.05446	0.75	0.0943	0.75	0.07481	0.75	0.06579
0.76	-0.000592587	0.76	0.01586	0.76	0.05544	0.76	0.0951	0.76	0.07158	0.76	0.0821
0.77	-0.000614687	0.77	0.01624	0.77	0.05641	0.77	0.09583	0.77	0.06823	0.77	0.08914
0.78	-0.000644144	0.78	0.01661	0.78	0.05739	0.78	0.09645	0.78	0.06475	0.78	0.09787
0.79	-0.000673602	0.79	0.01699	0.79	0.0584	0.79	0.0969	0.79	0.06117	0.79	0.09953
0.8	-0.000695695	0.8	0.01736	0.8	0.05941	0.8	0.0972	0.8	0.05752	0.8	0.09677
0.81	-0.000710419	0.81	0.0177	0.81	0.06045	0.81	0.09736	0.81	0.0538	0.81	0.09359
0.82	-0.000717777	0.82	0.01799	0.82	0.0615	0.82	0.09739	0.82	0.05002	0.82	0.09348
0.83	-0.000717777	0.83	0.01825	0.83	0.06256	0.83	0.09732	0.83	0.04614	0.83	0.09291
0.84	-0.000703053	0.84	0.01847	0.84	0.06362	0.84	0.09719	0.84	0.0422	0.84	0.09276
0.85	-0.000673599	0.85	0.01867	0.85	0.06469	0.85	0.09702	0.85	0.03827	0.85	0.09053
0.86	-0.000622053	0.86	0.01885	0.86	0.06577	0.86	0.09687	0.86	0.03438	0.86	0.0808
0.87	-0.000555781	0.87	0.019	0.87	0.06687	0.87	0.09674	0.87	0.03064	0.87	0.07706
0.88	-0.000474776	0.88	0.01914	0.88	0.06799	0.88	0.09661	0.88	0.02714	0.88	0.0643
0.89	-0.00037905	0.89	0.01926	0.89	0.06912	0.89	0.09647	0.89	0.02398	0.89	0.0584
0.9	-0.000283325	0.9	0.01938	0.9	0.07025	0.9	0.09629	0.9	0.02122	0.9	0.04494
0.91	-0.000180217	0.91	0.0195	0.91	0.07137	0.91	0.09606	0.91	0.01885	0.91	0.03741
0.92	-7.71094e-05	0.92	0.0196	0.92	0.07251	0.92	0.09578	0.92	0.01677	0.92	0.02619
0.93	1.86513e-05	0.93	0.01971	0.93	0.07371	0.93	0.0954	0.93	0.01493	0.93	0.02151
0.94	0.000107084	0.94	0.01982	0.94	0.07491	0.94	0.0949	0.94	0.0133	0.94	0.01366
0.95	0.000195545	0.95	0.01993	0.95	0.07613	0.95	0.09431	0.95	0.01191	0.95	0.01269
0.96	0.000284059	0.96	0.02006	0.96	0.07737	0.96	0.0936	0.96	0.01072	0.96	0.01143
0.97	0.000387363	0.97	0.0202	0.97	0.07867	0.97	0.09277	0.97	0.00972	0.97	0.01181
0.98	0.000505459	0.98	0.02034	0.98	0.07999	0.98	0.09179	0.98	0.00886	0.98	0.00975
0.99	0.000630913	0.99	0.02049	0.99	0.0813	0.99	0.09064	0.99	0.00815	0.99	0.00787
1	0.000763764	1	0.02065	1	0.08257	1	0.08934	1	0.00754	1	0.00307
1.01	0.000896615	1.01	0.02081	1.01	0.0838	1.01	0.0879	1.01	0.007	1.01	0.000164942
1.02	0.00104	1.02	0.02098	1.02	0.08499	1.02	0.08636	1.02	0.00653	1.02	-0.000489955
1.03	0.00118	1.03	0.02118	1.03	0.08613	1.03	0.08474	1.03	0.00612	1.03	0.00157
1.04	0.00131	1.04	0.02142	1.04	0.08721	1.04	0.08307	1.04	0.00581	1.04	0.01203
1.05	0.00144	1.05	0.02168	1.05	0.08825	1.05	0.08135	1.05	0.00557	1.05	0.01864
1.06	0.00155	1.06	0.02198	1.06	0.08924	1.06	0.07957	1.06	0.00542	1.06	0.03678
1.07	0.00166	1.07	0.02228	1.07	0.09016	1.07	0.07769	1.07	0.00532	1.07	0.0451
1.08	0.00177	1.08	0.0226	1.08	0.09101	1.08	0.07574	1.08	0.00527	1.08	0.06319
1.09	0.00186	1.09	0.02294	1.09	0.09178	1.09	0.07382	1.09	0.00526	1.09	0.07119
1.1	0.00196	1.1	0.02329	1.1	0.09248	1.1	0.07193	1.1	0.00527	1.1	0.08503
1.11	0.00206	1.11	0.02365	1.11	0.09312	1.11	0.07004	1.11	0.00527	1.11	0.08909
1.12	0.00215	1.12	0.02401	1.12	0.09369	1.12	0.06814	1.12	0.00526	1.12	0.09387
1.13	0.00223	1.13	0.02437	1.13	0.09419	1.13	0.06625	1.13	0.00523	1.13	0.09312
1.14	0.00233	1.14	0.02473	1.14	0.09462	1.14	0.0644	1.14	0.00519	1.14	0.09022
1.15	0.00242	1.15	0.02508	1.15	0.09501	1.15	0.06261	1.15	0.00515	1.15	0.08933
1.16	0.0025	1.16	0.02546	1.16	0.09533	1.16	0.06086	1.16	0.00511	1.16	0.09165
1.17	0.00257	1.17	0.02585	1.17	0.09557	1.17	0.05917	1.17	0.00506	1.17	0.09132
1.18	0.00262	1.18	0.02625	1.18	0.0957	1.18	0.05755	1.18	0.005	1.18	0.08723
1.19	0.00266	1.19	0.02666	1.19	0.09576	1.19	0.05603	1.19	0.00492	1.19	0.08578
1.2	0.0027	1.2	0.02706	1.2	0.09578	1.2	0.05463	1.2	0.00483	1.2	0.07668
1.21	0.00273	1.21	0.02745	1.21	0.09578	1.21	0.05333	1.21	0.00474	1.21	0.07112
1.22	0.00277	1.22	0.02785	1.22	0.09576	1.22	0.05209	1.22	0.00463	1.22	0.05956
1.23	0.0028	1.23	0.02825	1.23	0.0957	1.23	0.05088	1.23	0.00452	1.23	0.05348
1.24	0.00284	1.24	0.0287	1.24	0.09563	1.24	0.04966	1.24	0.00437	1.24	0.03963
1.25	0.00289	1.25	0.02918	1.25	0.09554	1.25	0.04843	1.25	0.0042	1.25	0.03389
1.26	0.00294	1.26	0.02968	1.26	0.09542	1.26	0.04716	1.26	0.00404	1.26	0.02283
1.27	0.003	1.27	0.0302	1.27	0.09528	1.27	0.04588	1.27	0.00385	1.27	0.01873
1.28	0.00308	1.28	0.03075	1.28	0.09511	1.28	0.04462	1.28	0.00365	1.28	0.0125
1.29	0.00316	1.29	0.03132	1.29	0.09491	1.29	0.04335	1.29	0.00342	1.29	0.01267
1.3	0.00326	1.3	0.03189	1.3	0.09466	1.3	0.04197	1.3	0.00319	1.3	0.00818
1.31	0.00335	1.31	0.03249	1.31	0.09435	1.31	0.04053	1.31	0.00296	1.31	0.00778
1.32	0.00346	1.32	0.0331	1.32	0.09398	1.32	0.03909	1.32	0.0027	1.32	0.00776
1.33	0.00356	1.33	0.03374	1.33	0.09357	1.33	0.03767	1.33	0.00248	1.33	0.00662
1.34	0.00367	1.34	0.03442	1.34	0.0931	1.34	0.03625	1.34	0.00232	1.34	0.00331
1.35	0.00378	1.35	0.03512	1.35	0.09255	1.35	0.03486	1.35	0.00226	1.35	0.00377
1.36	0.00389	1.36	0.03588	1.36	0.09191	1.36	0.03349	1.36	0.00233	1.36	0.00675
1.37	0.004	1.37	0.03664	1.37	0.09119	1.37	0.03218	1.37	0.00253	1.37	0.01083
1.38	0.00411	1.38	0.03741	1.38	0.09041	1.38	0.03087	1.38	0.00288	1.38	0.02134
1.39	0.00422	1.39	0.03818	1.39	0.08959	1.39	0.02958	1.39	0.00336	1.39	0.02821
1.4	0.00433	1.4	0.03896	1.4	0.08871	1.4	0.02827	1.4	0.00407	1.4	0.04492
1.41	0.00444	1.41	0.03975	1.41	0.08778	1.41	0.02696	1.41	0.00509	1.41	0.0534
1.42	0.00455	1.42	0.04053	1.42	0.08678	1.42	0.02566	1.42	0.00636	1.42	0.0685
1.43	0.00465	1.43	0.04131	1.43	0.08573	1.43	0.02439	1.43	0.00791	1.43	0.07497
1.44	0.00476	1.44	0.04208	1.44	0.08465	1.44	0.02317	1.44	0.00977	1.44	0.08913
1.45	0.00485	1.45	0.0428	1.45	0.08352	1.45	0.02201	1.45	0.012	1.45	0.09417
1.46	0.00493	1.46	0.04349	1.46	0.08235	1.46	0.0209	1.46	0.01455	1.46	0.09756
1.47	0.00503	1.47	0.04415	1.47	0.08116	1.47	0.01983	1.47	0.01742	1.47	0.09681
1.48	0.00512	1.48	0.04481	1.48	0.07996	1.48	0.01877	1.48	0.02048	1.48	0.09636
1.49	0.00519	1.49	0.04546	1.49	0.07875	1.49	0.01772	1.49	0.02363	1.49	0.09621
1.5	0.00526	1.5	0.04611	1.5	0.07754	1.5	0.01671	1.5	0.02681	1.5	0.09527
1.51	0.00531	1.51	0.04679	1.51	0.07633	1.51	0.01573	1.51	0.02998	1.51	0.09389
1.52	0.00536	1.52	0.04747	1.52	0.07512	1.52	0.01478	1.52	0.03311	1.52	0.08977
1.53	0.0054	1.53	0.04815	1.53	0.07394	1.53	0.01385	1.53	0.03624	1.53	0.08607
1.54	0.00544	1.54	0.0488	1.54	0.07276	1.54	0.01295	1.54	0.03934	1.54	0.07536
1.55	0.00549	1.55	0.04942	1.55	0.0716	1.55	0.01209	1.55	0.04238	1.55	0.06802
1.56	0.00554	1.56	0.05001	1.56	0.07047	1.56	0.01126	1.56	0.0454	1.56	0.05296
1.57	0.00561	1.57	0.05056	1.57	0.0694	1.57	0.01046	1.57	0.04838	1.57	0.04627
1.58	0.00569	1.58	0.05108	1.58	0.06839	1.58	0.00968	1.58	0.05134	1.58	0.0347
1.59	0.00578	1.59	0.05159	1.59	0.06741	1.59	0.00895	1.59	0.05429	1.59	0.02792
1.6	0.00589	1.6	0.05209	1.6	0.06646	1.6	0.00829	1.6	0.05721	1.6	0.01778
1.61	0.00601	1.61	0.05258	1.61	0.06554	1.61	0.0077	1.61	0.06005	1.61	0.01357
1.62	0.00615	1.62	0.05305	1.62	0.06467	1.62	0.00718	1.62	0.06272	1.62	0.00887
1.63	0.00631	1.63	0.05351	1.63	0.06383	1.63	0.00673	1.63	0.06529	1.63	0.00675
1.64	0.00648	1.64	0.05394	1.64	0.06302	1.64	0.00631	1.64	0.06772	1.64	0.00481
1.65	0.00666	1.65	0.05436	1.65	0.06223	1.65	0.00593	1.65	0.06991	1.65	0.00358
1.66	0.00687	1.66	0.05477	1.66	0.06148	1.66	0.00558	1.66	0.07182	1.66	0.000317043
1.67	0.00708	1.67	0.05518	1.67	0.06075	1.67	0.00527	1.67	0.07344	1.67	-0.00165
1.68	0.0073	1.68	0.05558	1.68	0.06001	1.68	0.00499	1.68	0.07474	1.68	-0.00706
1.69	0.00753	1.69	0.056	1.69	0.05928	1.69	0.00477	1.69	0.07584	1.69	-0.00847
1.7	0.00777	1.7	0.05641	1.7	0.05853	1.7	0.00459	1.7	0.07684	1.7	-0.00341
1.71	0.00802	1.71	0.05681	1.71	0.05778	1.71	0.00446	1.71	0.07782	1.71	0.00174
1.72	0.00827	1.72	0.05719	1.72	0.05704	1.72	0.00437	1.72	0.0788	1.72	0.01505
1.73	0.00854	1.73	0.05758	1.73	0.0563	1.73	0.00431	1.73	0.0798	1.73	0.02351
1.74	0.00884	1.74	0.05797	1.74	0.05556	1.74	0.00428	1.74	0.08081	1.74	0.04287
1.75	0.00914	1.75	0.05837	1.75	0.05482	1.75	0.00426	1.75	0.08186	1.75	0.0521
1.76	0.00944	1.76	0.05876	1.76	0.05408	1.76	0.00427	1.76	0.0829	1.76	0.06953
1.77	0.00974	1.77	0.05919	1.77	0.05335	1.77	0.00428	1.77	0.08387	1.77	0.07632
1.78	0.01001	1.78	0.05965	1.78	0.05259	1.78	0.00428	1.78	0.08475	1.78	0.08748
1.79	0.01029	1.79	0.06012	1.79	0.0518	1.79	0.00428	1.79	0.08551	1.79	0.09068
1.8	0.01057	1.8	0.06058	1.8	0.05097	1.8	0.00425	1.8	0.08614	1.8	0.09087
1.81	0.01083	1.81	0.06105	1.81	0.05012	1.81	0.00419	1.81	0.08666	1.81	0.08918
1.82	0.01108	1.82	0.06153	1.82	0.04926	1.82	0.00411	1.82	0.087	1.82	0.08646
1.83	0.0113	1.83	0.06206	1.83	0.04839	1.83	0.00401	1.83	0.08719	1.83	0.08718
1.84	0.0115	1.84	0.06263	1.84	0.04753	1.84	0.00388	1.84	0.0872	1.84	0.0878
1.85	0.01168	1.85	0.06324	1.85	0.04669	1.85	0.00371	1.85	0.08709	1.85	0.08589
1.86	0.01183	1.86	0.06392	1.86	0.04589	1.86	0.00353	1.86	0.0869	1.86	0.08356
1.87	0.01198	1.87	0.06467	1.87	0.0451	1.87	0.00335	1.87	0.08663	1.87	0.08054
1.88	0.01211	1.88	0.06544	1.88	0.04433	1.88	0.00315	1.88	0.0863	1.88	0.06965
1.89	0.01222	1.89	0.06621	1.89	0.04358	1.89	0.00296	1.89	0.08593	1.89	0.06364
1.9	0.01233	1.9	0.06694	1.9	0.04286	1.9	0.00275	1.9	0.08551	1.9	0.04916
1.91	0.01243	1.91	0.06765	1.91	0.04213	1.91	0.00255	1.91	0.085	1.91	0.04248
1.92	0.01253	1.92	0.06833	1.92	0.04139	1.92	0.00234	1.92	0.08433	1.92	0.03004
1.93	0.01263	1.93	0.06897	1.93	0.04064	1.93	0.00211	1.93	0.08344	1.93	0.02335
1.94	0.01272	1.94	0.06958	1.94	0.03989	1.94	0.00188	1.94	0.08226	1.94	0.01396
1.95	0.01279	1.95	0.07018	1.95	0.03915	1.95	0.00165	1.95	0.08074	1.95	0.0109
1.96	0.01286	1.96	0.07079	1.96	0.03841	1.96	0.00143	1.96	0.07891	1.96	0.00827
1.97	0.01291	1.97	0.07141	1.97	0.03768	1.97	0.00122	1.97	0.0769	1.97	0.00714
1.98	0.01295	1.98	0.072	1.98	0.03695	1.98	0.00102	1.98	0.07474	1.98	0.00562
1.99	0.01299	1.99	0.07259	1.99	0.03623	1.99	0.000836325	1.99	0.07243	1.99	0.0057
2	0.013	2	0.0732	2	0.03551	2	0.000671016	2	0.06996	2	0.00247
2.01	0.01301	2.01	0.07385	2.01	0.03481	2.01	0.000513248	2.01	0.06732	2.01	0.00216
2.02	0.01302	2.02	0.07453	2.02	0.03411	2.02	0.000363012	2.02	0.06454	2.02	-0.00526
2.03	0.01303	2.03	0.07522	2.03	0.0334	2.03	0.000235333	2.03	0.06169	2.03	-0.00548
2.04	0.01304	2.04	0.07591	2.04	0.0327	2.04	0.000137664	2.04	0.05877	2.04	0.000762185
2.05	0.01306	2.05	0.0766	2.05	0.03198	2.05	8.50743e-05	2.05	0.0558	2.05	0.00625
2.06	0.01309	2.06	0.07731	2.06	0.03126	2.06	7.75648e-05	2.06	0.05276	2.06	0.01864
2.07	0.01313	2.07	0.07798	2.07	0.03053	2.07	0.000100105	2.07	0.0497	2.07	0.02807
2.08	0.01318	2.08	0.07862	2.08	0.02978	2.08	0.000145186	2.08	0.04659	2.08	0.04502
2.09	0.01324	2.09	0.07925	2.09	0.02901	2.09	0.000242915	2.09	0.04344	2.09	0.05614
2.1	0.01331	2.1	0.07991	2.1	0.02823	2.1	0.00037829	2.1	0.04023	2.1	0.07404
2.11	0.01339	2.11	0.08058	2.11	0.02743	2.11	0.000566462	2.11	0.037	2.11	0.08301
2.12	0.01349	2.12	0.08127	2.12	0.02664	2.12	0.000815077	2.12	0.03381	2.12	0.09376
2.13	0.01359	2.13	0.08195	2.13	0.02588	2.13	0.00115	2.13	0.03074	2.13	0.09827
2.14	0.01371	2.14	0.08265	2.14	0.02514	2.14	0.00159	2.14	0.02789	2.14	0.09992
2.15	0.01383	2.15	0.08334	2.15	0.02442	2.15	0.00209	2.15	0.02531	2.15	0.09671
2.16	0.01394	2.16	0.08402	2.16	0.0237	2.16	0.00264	2.16	0.02308	2.16	0.09685
2.17	0.01405	2.17	0.0847	2.17	0.023	2.17	0.00323	2.17	0.02113	2.17	0.09696
2.18	0.01416	2.18	0.08536	2.18	0.02234	2.18	0.00386	2.18	0.01936	2.18	0.09719
2.19	0.01428	2.19	0.086	2.19	0.02169	2.19	0.00455	2.19	0.01772	2.19	0.09586
2.2	0.0144	2.2	0.0866	2.2	0.02104	2.2	0.00532	2.2	0.01621	2.2	0.08958
2.21	0.01453	2.21	0.08714	2.21	0.0204	2.21	0.00617	2.21	0.01485	2.21	0.08389
2.22	0.01466	2.22	0.08763	2.22	0.01977	2.22	0.00711	2.22	0.01366	2.22	0.07532
2.23	0.0148	2.23	0.08805	2.23	0.01916	2.23	0.00811	2.23	0.01259	2.23	0.06778
2.24	0.01493	2.24	0.08843	2.24	0.01854	2.24	0.00919	2.24	0.01161	2.24	0.05264
2.25	0.01506	2.25	0.08877	2.25	0.01793	2.25	0.01033	2.25	0.0107	2.25	0.04496
2.26	0.01522	2.26	0.08906	2.26	0.01732	2.26	0.0116	2.26	0.00986	2.26	0.03212
2.27	0.01537	2.27	0.08931	2.27	0.0167	2.27	0.01293	2.27	0.00908	2.27	0.02514
2.28	0.01553	2.28	0.08953	2.28	0.01608	2.28	0.0143	2.28	0.00835	2.28	0.01421
2.29	0.01569	2.29	0.08972	2.29	0.01547	2.29	0.01574	2.29	0.0077	2.29	0.00965
2.3	0.01583	2.3	0.0899	2.3	0.01488	2.3	0.01726	2.3	0.00715	2.3	0.00437
2.31	0.01596	2.31	0.09005	2.31	0.01432	2.31	0.01883	2.31	0.00672	2.31	0.00446
2.32	0.01606	2.32	0.09016	2.32	0.01379	2.32	0.02044	2.32	0.0064	2.32	0.0033
2.33	0.01614	2.33	0.09016	2.33	0.01326	2.33	0.02211	2.33	0.00616	2.33	0.0017
2.34	0.01621	2.34	0.09002	2.34	0.01275	2.34	0.02381	2.34	0.00598	2.34	-0.000838288
2.35	0.01626	2.35	0.08967	2.35	0.01224	2.35	0.02551	2.35	0.00583	2.35	-0.00376
2.36	0.0163	2.36	0.08914	2.36	0.01174	2.36	0.02723	2.36	0.00571	2.36	-0.00643
2.37	0.01635	2.37	0.08844	2.37	0.01124	2.37	0.02897	2.37	0.00558	2.37	-0.00552
2.38	0.0164	2.38	0.0876	2.38	0.01072	2.38	0.03073	2.38	0.00545	2.38	0.000780994
2.39	0.01646	2.39	0.08662	2.39	0.01018	2.39	0.03252	2.39	0.00532	2.39	0.00684
2.4	0.01654	2.4	0.08556	2.4	0.00964	2.4	0.03433	2.4	0.00521	2.4	0.02049
2.41	0.01662	2.41	0.08441	2.41	0.00912	2.41	0.03612	2.41	0.0051	2.41	0.02817
2.42	0.01671	2.42	0.0832	2.42	0.00863	2.42	0.03789	2.42	0.00501	2.42	0.04717
2.43	0.0168	2.43	0.08193	2.43	0.00815	2.43	0.03963	2.43	0.00493	2.43	0.05611
2.44	0.01688	2.44	0.0806	2.44	0.0077	2.44	0.04137	2.44	0.00487	2.44	0.07318
2.45	0.01696	2.45	0.0792	2.45	0.00727	2.45	0.04315	2.45	0.00482	2.45	0.08103
2.46	0.01704	2.46	0.07773	2.46	0.00686	2.46	0.04494	2.46	0.00478	2.46	0.09075
2.47	0.0171	2.47	0.07618	2.47	0.0065	2.47	0.04664	2.47	0.00473	2.47	0.09278
2.48	0.01716	2.48	0.07456	2.48	0.00615	2.48	0.04831	2.48	0.00467	2.48	0.09106
2.49	0.01722	2.49	0.07288	2.49	0.00584	2.49	0.04996	2.49	0.00459	2.49	0.09014
2.5	0.01728	2.5	0.07114	2.5	0.00554	2.5	0.05154	2.5	0.00448	2.5	0.08736
2.51	0.01735	2.51	0.06934	2.51	0.00526	2.51	0.05302	2.51	0.00434	2.51	0.08838
2.52	0.01743	2.52	0.06746	2.52	0.00499	2.52	0.05449	2.52	0.00418	2.52	0.08852
2.53	0.01752	2.53	0.06555	2.53	0.00474	2.53	0.05596	2.53	0.00401	2.53	0.08686
2.54	0.01762	2.54	0.06366	2.54	0.00451	2.54	0.05743	2.54	0.00385	2.54	0.08072
2.55	0.01772	2.55	0.06184	2.55	0.00429	2.55	0.05889	2.55	0.00371	2.55	0.07773
2.56	0.01781	2.56	0.06019	2.56	0.00409	2.56	0.06042	2.56	0.00361	2.56	0.06631
2.57	0.0179	2.57	0.05867	2.57	0.0039	2.57	0.06204	2.57	0.00351	2.57	0.06088
2.58	0.01799	2.58	0.05729	2.58	0.00374	2.58	0.0637	2.58	0.00341	2.58	0.04874
2.59	0.01809	2.59	0.056	2.59	0.0036	2.59	0.06539	2.59	0.00338	2.59	0.04334
2.6	0.01818	2.6	0.05477	2.6	0.00348	2.6	0.06713	2.6	0.00345	2.6	0.03256
2.61	0.01826	2.61	0.05358	2.61	0.00338	2.61	0.06896	2.61	0.00365	2.61	0.02786
2.62	0.01835	2.62	0.05241	2.62	0.0033	2.62	0.07085	2.62	0.00398	2.62	0.0195
2.63	0.01841	2.63	0.05125	2.63	0.00324	2.63	0.07279	2.63	0.00441	2.63	0.01763
2.64	0.01849	2.64	0.05011	2.64	0.00319	2.64	0.07477	2.64	0.00497	2.64	0.01688
2.65	0.01857	2.65	0.049	2.65	0.00315	2.65	0.07683	2.65	0.00574	2.65	0.0155
2.66	0.01865	2.66	0.04791	2.66	0.00314	2.66	0.0788	2.66	0.00676	2.66	0.01307
2.67	0.01873	2.67	0.04685	2.67	0.00312	2.67	0.08067	2.67	0.00798	2.67	0.01187
2.68	0.0188	2.68	0.04583	2.68	0.0031	2.68	0.08246	2.68	0.00946	2.68	0.00829
2.69	0.01885	2.69	0.04481	2.69	0.00306	2.69	0.08419	2.69	0.0112	2.69	0.00724
2.7	0.0189	2.7	0.04381	2.7	0.00301	2.7	0.08588	2.7	0.01322	2.7	0.00206
2.71	0.01893	2.71	0.04283	2.71	0.00295	2.71	0.08755	2.71	0.01549	2.71	0.00251
2.72	0.01896	2.72	0.04187	2.72	0.00289	2.72	0.08917	2.72	0.01806	2.72	0.00805
2.73	0.01897	2.73	0.04095	2.73	0.00281	2.73	0.09071	2.73	0.0209	2.73	0.01453
2.74	0.01897	2.74	0.04007	2.74	0.00272	2.74	0.09213	2.74	0.02388	2.74	0.02874
2.75	0.01896	2.75	0.03922	2.75	0.00262	2.75	0.09344	2.75	0.0269	2.75	0.03625
2.76	0.01894	2.76	0.03839	2.76	0.00253	2.76	0.09463	2.76	0.02996	2.76	0.05233
2.77	0.01893	2.77	0.03757	2.77	0.00244	2.77	0.09566	2.77	0.03309	2.77	0.06168
2.78	0.01893	2.78	0.03677	2.78	0.00236	2.78	0.09651	2.78	0.03629	2.78	0.07792
2.79	0.01892	2.79	0.03596	2.79	0.00228	2.79	0.09726	2.79	0.03952	2.79	0.08527
2.8	0.01891	2.8	0.03515	2.8	0.0022	2.8	0.09789	2.8	0.04272	2.8	0.09511
2.81	0.0189	2.81	0.03438	2.81	0.00212	2.81	0.09835	2.81	0.04589	2.81	0.09676
2.82	0.0189	2.82	0.03364	2.82	0.00202	2.82	0.09865	2.82	0.04899	2.82	0.09594
2.83	0.0189	2.83	0.03295	2.83	0.00193	2.83	0.0988	2.83	0.05201	2.83	0.09229
2.84	0.01892	2.84	0.03231	2.84	0.00183	2.84	0.09884	2.84	0.05511	2.84	0.09067
2.85	0.01893	2.85	0.03167	2.85	0.00173	2.85	0.0988	2.85	0.05829	2.85	0.09106
2.86	0.01895	2.86	0.03105	2.86	0.00163	2.86	0.0986	2.86	0.06141	2.86	0.08996
2.87	0.01899	2.87	0.03044	2.87	0.00153	2.87	0.09838	2.87	0.06445	2.87	0.08878
2.88	0.01904	2.88	0.02984	2.88	0.00143	2.88	0.09818	2.88	0.06745	2.88	0.08234
2.89	0.01911	2.89	0.02925	2.89	0.00134	2.89	0.09801	2.89	0.07032	2.89	0.0781
2.9	0.01919	2.9	0.02867	2.9	0.00125	2.9	0.09781	2.9	0.07302	2.9	0.06953
2.91	0.01929	2.91	0.02809	2.91	0.00117	2.91	0.09755	2.91	0.07549	2.91	0.06374
2.92	0.01939	2.92	0.02752	2.92	0.0011	2.92	0.09723	2.92	0.07773	2.92	0.05206
2.93	0.0195	2.93	0.02694	2.93	0.00105	2.93	0.09685	2.93	0.07965	2.93	0.04606
2.94	0.01963	2.94	0.02636	2.94	0.00101	2.94	0.09642	2.94	0.08128	2.94	0.03364
2.95	0.01978	2.95	0.02579	2.95	0.000989259	2.95	0.09593	2.95	0.08274	2.95	0.02811
2.96	0.01994	2.96	0.02524	2.96	0.000967137	2.96	0.09535	2.96	0.08408	2.96	0.01824
2.97	0.02011	2.97	0.02471	2.97	0.000945022	2.97	0.09468	2.97	0.08533	2.97	0.01518
2.98	0.02029	2.98	0.02421	2.98	0.000922906	2.98	0.09392	2.98	0.08644	2.98	0.01187
2.99	0.02047	2.99	0.02373	2.99	0.000893427	2.99	0.09307	2.99	0.08746	2.99	0.00908
3	0.02066	3	0.02326	3	0.00085657	3	0.09209	3	0.08843	3	0.00736
3.01	0.02084	3.01	0.0228	3.01	0.000834455	3.01	0.09099	3.01	0.08935
3.02	0.02103	3.02	0.02235	3.02	0.00081234	3.02	0.08977	3.02	0.0902
3.03	0.02122	3.03	0.02191	3.03	0.000804966	3.03	0.08844	3.03	0.09101
3.04	0.0214	3.04	0.02148	3.04	0.000790221	3.04	0.08705	3.04	0.09174
3.05	0.02157	3.05	0.02105	3.05	0.000768106	3.05	0.08559	3.05	0.09229
3.06	0.02175	3.06	0.02064	3.06	0.00074599	3.06	0.08405	3.06	0.09262
3.07	0.02191	3.07	0.02023	3.07	0.000709133	3.07	0.08244	3.07	0.0928
3.08	0.02206	3.08	0.01983	3.08	0.000664909	3.08	0.08076	3.08	0.09282
3.09	0.02222	3.09	0.01942	3.09	0.000620685	3.09	0.07898	3.09	0.09266
3.1	0.02239	3.1	0.01901	3.1	0.000569102	3.1	0.07709	3.1	0.09238
3.11	0.02258	3.11	0.0186	3.11	0.000532257	3.11	0.07521	3.11	0.09201
3.12	0.02279	3.12	0.01819	3.12	0.000488052	3.12	0.07336	3.12	0.09159
3.13	0.02301	3.13	0.01777	3.13	0.000451217	3.13	0.07154	3.13	0.09114
3.14	0.02326	3.14	0.01735	3.14	0.000414383	3.14	0.06971	3.14	0.09067
3.15	0.02352	3.15	0.01691	3.15	0.000377548	3.15	0.06785	3.15	0.09019
3.16	0.02379	3.16	0.01646	3.16	0.000340714	3.16	0.06599	3.16	0.08966
3.17	0.02407	3.17	0.01601	3.17	0.000311253	3.17	0.06417	3.17	0.08901
3.18	0.02435	3.18	0.01555	3.18	0.000289164	3.18	0.0624	3.18	0.08816
3.19	0.02464	3.19	0.01509	3.19	0.000274433	3.19	0.06068	3.19	0.08699
3.2	0.02493	3.2	0.01462	3.2	0.000267066	3.2	0.05901	3.2	0.08548
3.21	0.02523	3.21	0.01416	3.21	0.000267066	3.21	0.05744	3.21	0.0837
3.22	0.02554	3.22	0.01369	3.22	0.000259703	3.22	0.05598	3.22	0.08172
3.23	0.02586	3.23	0.01323	3.23	0.000244972	3.23	0.0546	3.23	0.07955
3.24	0.02618	3.24	0.01277	3.24	0.000222871	3.24	0.05327	3.24	0.07717
3.25	0.0265	3.25	0.0123	3.25	0.000200781	3.25	0.05196	3.25	0.07459
3.26	0.02683	3.26	0.01183	3.26	0.000178692	3.26	0.05067	3.26	0.0718
3.27	0.02716	3.27	0.01136	3.27	0.000156602	3.27	0.04936	3.27	0.06884
3.28	0.02751	3.28	0.01091	3.28	0.000141876	3.28	0.04804	3.28	0.06575
3.29	0.02785	3.29	0.01048	3.29	0.000134517	3.29	0.04671	3.29	0.06253
3.3	0.02819	3.3	0.01008	3.3	0.000119796	3.3	0.04538	3.3	0.05926
3.31	0.02852	3.31	0.00972	3.31	0.000105074	3.31	0.04406	3.31	0.05592
3.32	0.02882	3.32	0.00939	3.32	7.56398e-05	3.32	0.04268	3.32	0.05259
3.33	0.02911	3.33	0.00907	3.33	5.35651e-05	3.33	0.04125	3.33	0.04925
3.34	0.02938	3.34	0.00878	3.34	3.14903e-05	3.34	0.0398	3.34	0.04586
3.35	0.02964	3.35	0.00852	3.35	2.4128e-05	3.35	0.03837	3.35	0.04242
3.36	0.02987	3.36	0.00829	3.36	3.1487e-05	3.36	0.03697	3.36	0.03895
3.37	0.03011	3.37	0.00807	3.37	5.35765e-05	3.37	0.03559	3.37	0.03547
3.38	0.03032	3.38	0.00785	3.38	9.77812e-05	3.38	0.03424	3.38	0.03209
3.39	0.03054	3.39	0.00765	3.39	0.000156739	3.39	0.03294	3.39	0.02891
3.4	0.03074	3.4	0.00746	3.4	0.00021572	3.4	0.03167	3.4	0.02606
3.41	0.03093	3.41	0.00728	3.41	0.000274702	3.41	0.03041	3.41	0.02359
3.42	0.03112	3.42	0.00712	3.42	0.000333696	3.42	0.02912	3.42	0.02143
3.43	0.0313	3.43	0.00696	3.43	0.000400077	3.43	0.0278	3.43	0.01948
3.44	0.03146	3.44	0.00682	3.44	0.000495995	3.44	0.02648	3.44	0.01772
3.45	0.03161	3.45	0.00667	3.45	0.000606702	3.45	0.02519	3.45	0.01617
3.46	0.03175	3.46	0.00652	3.46	0.000739566	3.46	0.02394	3.46	0.01481
3.47	0.03188	3.47	0.00638	3.47	0.000879836	3.47	0.02273	3.47	0.01367
3.48	0.032	3.48	0.00624	3.48	0.00101	3.48	0.02157	3.48	0.01272
3.49	0.03211	3.49	0.0061	3.49	0.00115	3.49	0.02047	3.49	0.01193
3.5	0.0322	3.5	0.00596	3.5	0.00131	3.5	0.0194	3.5	0.01124
3.51	0.03229	3.51	0.00582	3.51	0.00149	3.51	0.01836	3.51	0.01064
3.52	0.03238	3.52	0.00566	3.52	0.00168	3.52	0.01736	3.52	0.0101
3.53	0.03248	3.53	0.00551	3.53	0.00192	3.53	0.01639	3.53	0.00959
3.54	0.03256	3.54	0.00537	3.54	0.00219	3.54	0.01547	3.54	0.00911
3.55	0.03265	3.55	0.00521	3.55	0.00249	3.55	0.0146	3.55	0.00872
3.56	0.03271	3.56	0.00505	3.56	0.00282	3.56	0.01377	3.56	0.00841
3.57	0.03277	3.57	0.00489	3.57	0.00316	3.57	0.01299	3.57	0.00819
3.58	0.03281	3.58	0.00475	3.58	0.00352	3.58	0.01225	3.58	0.00807
3.59	0.03285	3.59	0.00462	3.59	0.0039	3.59	0.01154	3.59	0.00801
3.6	0.03288	3.6	0.00451	3.6	0.00429	3.6	0.01085	3.6	0.00799
3.61	0.03291	3.61	0.00442	3.61	0.00469	3.61	0.01018	3.61	0.00797
3.62	0.03293	3.62	0.00435	3.62	0.00512	3.62	0.00959	3.62	0.00794
3.63	0.03296	3.63	0.00428	3.63	0.00558	3.63	0.00906	3.63	0.0079
3.64	0.03297	3.64	0.00422	3.64	0.00609	3.64	0.00859	3.64	0.00786
3.65	0.033	3.65	0.00417	3.65	0.00664	3.65	0.00818	3.65	0.00783
3.66	0.03302	3.66	0.00412	3.66	0.00722	3.66	0.00782	3.66	0.00781
3.67	0.03306	3.67	0.00407	3.67	0.00782	3.67	0.00747	3.67	0.00781
3.68	0.03311	3.68	0.00403	3.68	0.00843	3.68	0.00714	3.68	0.00782
3.69	0.03319	3.69	0.00399	3.69	0.00907	3.69	0.00682	3.69	0.00782
3.7	0.03329	3.7	0.00393	3.7	0.00972	3.7	0.00652	3.7	0.00783
3.71	0.0334	3.71	0.00388	3.71	0.01039	3.71	0.00624	3.71	0.00784
3.72	0.03354	3.72	0.00382	3.72	0.01107	3.72	0.00601	3.72	0.00785
3.73	0.03368	3.73	0.00375	3.73	0.01174	3.73	0.00581	3.73	0.00786
3.74	0.03385	3.74	0.00368	3.74	0.0124	3.74	0.00565	3.74	0.00784
3.75	0.03404	3.75	0.0036	3.75	0.01305	3.75	0.00553	3.75	0.00778
3.76	0.03425	3.76	0.00354	3.76	0.01368	3.76	0.00544	3.76	0.00771
3.77	0.03449	3.77	0.00349	3.77	0.01431	3.77	0.00538	3.77	0.00762
3.78	0.03476	3.78	0.00343	3.78	0.01494	3.78	0.00534	3.78	0.00751
3.79	0.03505	3.79	0.00337	3.79	0.01558	3.79	0.00531	3.79	0.00736
3.8	0.03536	3.8	0.0033	3.8	0.01623	3.8	0.00529	3.8	0.00719
3.81	0.03567	3.81	0.00323	3.81	0.01689	3.81	0.00525	3.81	0.00701
3.82	0.036	3.82	0.00313	3.82	0.01756	3.82	0.00521	3.82	0.0068
3.83	0.03634	3.83	0.00302	3.83	0.01825	3.83	0.00515	3.83	0.00657
3.84	0.03668	3.84	0.00291	3.84	0.01895	3.84	0.00508	3.84	0.00635
3.85	0.03701	3.85	0.0028	3.85	0.01965	3.85	0.005	3.85	0.0062
3.86	0.03733	3.86	0.0027	3.86	0.02034	3.86	0.0049	3.86	0.00612
3.87	0.03767	3.87	0.00261	3.87	0.02102	3.87	0.00476	3.87	0.00614
3.88	0.03798	3.88	0.00253	3.88	0.02169	3.88	0.00459	3.88	0.00626
3.89	0.03829	3.89	0.00245	3.89	0.02237	3.89	0.0044	3.89	0.0065
3.9	0.03858	3.9	0.00238	3.9	0.02308	3.9	0.00421	3.9	0.00688
3.91	0.03887	3.91	0.0023	3.91	0.02382	3.91	0.00401	3.91	0.00748
3.92	0.03914	3.92	0.00224	3.92	0.02457	3.92	0.00382	3.92	0.00837
3.93	0.03939	3.93	0.00218	3.93	0.02539	3.93	0.00361	3.93	0.00955
3.94	0.03961	3.94	0.00214	3.94	0.02627	3.94	0.00339	3.94	0.01101
3.95	0.03981	3.95	0.00211	3.95	0.02719	3.95	0.00317	3.95	0.01276
3.96	0.04	3.96	0.0021	3.96	0.02814	3.96	0.00291	3.96	0.0149
3.97	0.04016	3.97	0.00208	3.97	0.02911	3.97	0.00263	3.97	0.01738
3.98	0.04032	3.98	0.00207	3.98	0.03011	3.98	0.00233	3.98	0.02017
3.99	0.04045	3.99	0.00206	3.99	0.03113	3.99	0.00202	3.99	0.02311
4	0.04058	4	0.00204	4	0.03215	4	0.00171	4	0.02611
4.01	0.04069	4.01	0.00201	4.01	0.03315	4.01	0.0014	4.01	0.02915
4.02	0.0408	4.02	0.00197	4.02	0.03415	4.02	0.00108	4.02	0.03222
4.03	0.04091	4.03	0.00194	4.03	0.03518	4.03	0.000756993	4.03	0.03533
4.04	0.041	4.04	0.0019	4.04	0.03621	4.04	0.000419226	4.04	0.03848
4.05	0.04111	4.05	0.00184	4.05	0.03721	4.05	8.90129e-05	4.05	0.04162
4.06	0.04121	4.06	0.00177	4.06	0.03818	4.06	-0.000211182	4.06	0.04475
4.07	0.04132	4.07	0.00169	4.07	0.03911	4.07	-0.000466424	4.07	0.0479
4.08	0.04143	4.08	0.0016	4.08	0.04003	4.08	-0.000661607	4.08	0.05106
4.09	0.04153	4.09	0.0015	4.09	0.04096	4.09	-0.000804262	4.09	0.05422
4.1	0.04162	4.1	0.00141	4.1	0.04192	4.1	-0.000894374	4.1	0.05737
4.11	0.04172	4.11	0.00133	4.11	0.04287	4.11	-0.000939433	4.11	0.06056
4.12	0.04181	4.12	0.00128	4.12	0.04381	4.12	-0.000931924	4.12	0.06371
4.13	0.04189	4.13	0.00124	4.13	0.04472	4.13	-0.000864268	4.13	0.06675
4.14	0.04198	4.14	0.0012	4.14	0.04562	4.14	-0.000721348	4.14	0.0696
4.15	0.04207	4.15	0.00117	4.15	0.04651	4.15	-0.000465237	4.15	0.07221
4.16	0.04217	4.16	0.00112	4.16	0.0474	4.16	-0.00011071	4.16	0.07456
4.17	0.04226	4.17	0.00107	4.17	0.04831	4.17	0.000327003	4.17	0.07652
4.18	0.04236	4.18	0.00103	4.18	0.04925	4.18	0.000848134	4.18	0.0781
4.19	0.04249	4.19	0.000989929	4.19	0.05015	4.19	0.00145	4.19	0.07931
4.2	0.04262	4.2	0.000975264	4.2	0.05104	4.2	0.00214	4.2	0.08034
4.21	0.04275	4.21	0.000989939	4.21	0.05193	4.21	0.0029	4.21	0.08131
4.22	0.0429	4.22	0.00102	4.22	0.05286	4.22	0.00373	4.22	0.08224
4.23	0.04304	4.23	0.00107	4.23	0.05381	4.23	0.00464	4.23	0.08312
4.24	0.0432	4.24	0.00113	4.24	0.05476	4.24	0.00565	4.24	0.08397
4.25	0.04338	4.25	0.0012	4.25	0.0557	4.25	0.00675	4.25	0.08481
4.26	0.04356	4.26	0.0013	4.26	0.05665	4.26	0.00792	4.26	0.08561
4.27	0.04376	4.27	0.00141	4.27	0.05764	4.27	0.00919	4.27	0.08636
4.28	0.04396	4.28	0.00153	4.28	0.05867	4.28	0.01056	4.28	0.08701
4.29	0.04417	4.29	0.00166	4.29	0.0597	4.29	0.01198	4.29	0.08752
4.3	0.04437	4.3	0.0018	4.3	0.06073	4.3	0.01341	4.3	0.08794
4.31	0.0446	4.31	0.00194	4.31	0.06175	4.31	0.01487	4.31	0.08821
4.32	0.04483	4.32	0.00208	4.32	0.06275	4.32	0.0164	4.32	0.08831
4.33	0.0451	4.33	0.00221	4.33	0.06377	4.33	0.01798	4.33	0.08823
4.34	0.0454	4.34	0.00234	4.34	0.06483	4.34	0.01958	4.34	0.08794
4.35	0.04572	4.35	0.00246	4.35	0.06592	4.35	0.02122	4.35	0.08756
4.36	0.04605	4.36	0.00259	4.36	0.067	4.36	0.02284	4.36	0.08712
4.37	0.04638	4.37	0.00272	4.37	0.06808	4.37	0.02445	4.37	0.08666
4.38	0.04671	4.38	0.00286	4.38	0.06915	4.38	0.02613	4.38	0.08621
4.39	0.04702	4.39	0.003	4.39	0.07024	4.39	0.02783	4.39	0.08581
4.4	0.04731	4.4	0.00315	4.4	0.07136	4.4	0.02954	4.4	0.08544
4.41	0.04761	4.41	0.00328	4.41	0.07251	4.41	0.03129	4.41	0.08508
4.42	0.04789	4.42	0.00339	4.42	0.07369	4.42	0.03306	4.42	0.08463
4.43	0.04817	4.43	0.00349	4.43	0.07486	4.43	0.03485	4.43	0.084
4.44	0.04845	4.44	0.00357	4.44	0.07605	4.44	0.03661	4.44	0.08309
4.45	0.04872	4.45	0.00365	4.45	0.07724	4.45	0.03835	4.45	0.08183
4.46	0.04899	4.46	0.00373	4.46	0.0785	4.46	0.04009	4.46	0.08021
4.47	0.04926	4.47	0.0038	4.47	0.07977	4.47	0.04186	4.47	0.07837
4.48	0.04952	4.48	0.00386	4.48	0.08104	4.48	0.04359	4.48	0.07632
4.49	0.04978	4.49	0.00391	4.49	0.08227	4.49	0.04527	4.49	0.07406
4.5	0.05005	4.5	0.00396	4.5	0.08347	4.5	0.04693	4.5	0.0716
4.51	0.05033	4.51	0.00401	4.51	0.08464	4.51	0.0486	4.51	0.06893
4.52	0.0506	4.52	0.00405	4.52	0.08578	4.52	0.05023	4.52	0.06608
4.53	0.05088	4.53	0.00409	4.53	0.0869	4.53	0.05179	4.53	0.06308
4.54	0.05115	4.54	0.00412	4.54	0.08795	4.54	0.05332	4.54	0.05995
4.55	0.05142	4.55	0.00416	4.55	0.08892	4.55	0.05484	4.55	0.05675
4.56	0.05173	4.56	0.00419	4.56	0.0898	4.56	0.05635	4.56	0.0535
4.57	0.05205	4.57	0.00423	4.57	0.09063	4.57	0.05785	4.57	0.05023
4.58	0.05238	4.58	0.00427	4.58	0.0914	4.58	0.05939	4.58	0.04693
4.59	0.05272	4.59	0.0043	4.59	0.09212	4.59	0.061	4.59	0.04362
4.6	0.05307	4.6	0.00432	4.6	0.09277	4.6	0.06267	4.6	0.04027
4.61	0.05341	4.61	0.00433	4.61	0.09335	4.61	0.06435	4.61	0.03689
4.62	0.05375	4.62	0.00435	4.62	0.09387	4.62	0.06606	4.62	0.03347
4.63	0.0541	4.63	0.00436	4.63	0.09432	4.63	0.06786	4.63	0.0301
4.64	0.05445	4.64	0.00437	4.64	0.09469	4.64	0.06971	4.64	0.0269
4.65	0.05478	4.65	0.00438	4.65	0.09498	4.65	0.07158	4.65	0.02399
4.66	0.05512	4.66	0.00438	4.66	0.09521	4.66	0.07347	4.66	0.02143
4.67	0.05544	4.67	0.00438	4.67	0.09534	4.67	0.07538	4.67	0.01925
4.68	0.05573	4.68	0.00438	4.68	0.09539	4.68	0.07726	4.68	0.01729
4.69	0.05601	4.69	0.00437	4.69	0.09537	4.69	0.07909	4.69	0.01553
4.7	0.05627	4.7	0.00435	4.7	0.09531	4.7	0.08087	4.7	0.01397
4.71	0.05651	4.71	0.00435	4.71	0.09521	4.71	0.08261	4.71	0.01261
4.72	0.05673	4.72	0.00435	4.72	0.09507	4.72	0.08431	4.72	0.01145
4.73	0.05694	4.73	0.00435	4.73	0.09489	4.73	0.086	4.73	0.01048
4.74	0.05713	4.74	0.00433	4.74	0.09469	4.74	0.08765	4.74	0.00966
4.75	0.0573	4.75	0.00431	4.75	0.09446	4.75	0.08926	4.75	0.00897
4.76	0.05746	4.76	0.00427	4.76	0.0942	4.76	0.09078	4.76	0.00837
4.77	0.05757	4.77	0.00421	4.77	0.09389	4.77	0.09223	4.77	0.00782
4.78	0.05768	4.78	0.00416	4.78	0.09352	4.78	0.09359	4.78	0.00733
4.79	0.05778	4.79	0.00408	4.79	0.09308	4.79	0.09483	4.79	0.00688
4.8	0.05789	4.8	0.00402	4.8	0.09259	4.8	0.09587	4.8	0.00645
4.81	0.05802	4.81	0.00395	4.81	0.09205	4.81	0.09679	4.81	0.00608
4.82	0.05815	4.82	0.00388	4.82	0.09146	4.82	0.09759	4.82	0.00577
4.83	0.0583	4.83	0.00382	4.83	0.09081	4.83	0.09825	4.83	0.00555
4.84	0.05844	4.84	0.00377	4.84	0.09011	4.84	0.09875	4.84	0.0054
4.85	0.0586	4.85	0.00374	4.85	0.08934	4.85	0.09911	4.85	0.00527
4.86	0.05878	4.86	0.00374	4.86	0.08853	4.86	0.09939	4.86	0.00517
4.87	0.05896	4.87	0.00377	4.87	0.08768	4.87	0.09959	4.87	0.00506
4.88	0.05916	4.88	0.00382	4.88	0.08678	4.88	0.09968	4.88	0.00495
4.89	0.05938	4.89	0.0039	4.89	0.08583	4.89	0.09973	4.89	0.00484
4.9	0.05963	4.9	0.00399	4.9	0.0848	4.9	0.09973	4.9	0.00475
4.91	0.0599	4.91	0.0041	4.91	0.08373	4.91	0.09973	4.91	0.00467
4.92	0.06019	4.92	0.00419	4.92	0.08262	4.92	0.0997	4.92	0.0046
4.93	0.0605	4.93	0.00427	4.93	0.08148	4.93	0.09958	4.93	0.00451
4.94	0.06081	4.94	0.00436	4.94	0.08031	4.94	0.09937	4.94	0.00444
4.95	0.06114	4.95	0.00443	4.95	0.07911	4.95	0.09908	4.95	0.00437
4.96	0.06147	4.96	0.00451	4.96	0.07789	4.96	0.0987	4.96	0.00431
4.97	0.06178	4.97	0.00459	4.97	0.07667	4.97	0.09825	4.97	0.00425
4.98	0.06209	4.98	0.00467	4.98	0.07546	4.98	0.09772	4.98	0.00418
4.99	0.06238	4.99	0.00476	4.99	0.07425	4.99	0.09709	4.99	0.0041
5	0.06265	5	0.00486	5	0.07307	5	0.09633	5	0.004
5.01	0.0629	5.01	0.00494	5.01	0.07191	5.01	0.09547
5.02	0.06312	5.02	0.00504	5.02	0.07075	5.02	0.09447
5.03	0.06332	5.03	0.00514	5.03	0.0696	5.03	0.09333
5.04	0.06348	5.04	0.00523	5.04	0.06849	5.04	0.09206
5.05	0.06363	5.05	0.00532	5.05	0.06742	5.05	0.09064
5.06	0.06377	5.06	0.00539	5.06	0.0664	5.06	0.0891
5.07	0.06388	5.07	0.00546	5.07	0.06542	5.07	0.08747
5.08	0.064	5.08	0.0055	5.08	0.06444	5.08	0.08578
5.09	0.06412	5.09	0.00552	5.09	0.06352	5.09	0.08402
5.1	0.06423	5.1	0.00553	5.1	0.06264	5.1	0.08219
5.11	0.06434	5.11	0.00553	5.11	0.06182	5.11	0.08028
5.12	0.06445	5.12	0.00553	5.12	0.06105	5.12	0.07827
5.13	0.06455	5.13	0.00553	5.13	0.0603	5.13	0.07619
5.14	0.06465	5.14	0.00554	5.14	0.05958	5.14	0.07419
5.15	0.06474	5.15	0.00555	5.15	0.05887	5.15	0.07229
5.16	0.06483	5.16	0.00557	5.16	0.05816	5.16	0.07043
5.17	0.06494	5.17	0.00559	5.17	0.05745	5.17	0.06856
5.18	0.06505	5.18	0.00563	5.18	0.05674	5.18	0.06669
5.19	0.06518	5.19	0.00568	5.19	0.05605	5.19	0.06485
5.2	0.06532	5.2	0.00573	5.2	0.05539	5.2	0.06307
5.21	0.06548	5.21	0.00579	5.21	0.05474	5.21	0.06136
5.22	0.06564	5.22	0.00586	5.22	0.05408	5.22	0.05971
5.23	0.06583	5.23	0.00593	5.23	0.05343	5.23	0.05814
5.24	0.06601	5.24	0.00599	5.24	0.05278	5.24	0.05664
5.25	0.06621	5.25	0.00604	5.25	0.05213	5.25	0.05521
5.26	0.06642	5.26	0.00609	5.26	0.05146	5.26	0.05383
5.27	0.06664	5.27	0.00612	5.27	0.05077	5.27	0.05251
5.28	0.06687	5.28	0.00613	5.28	0.05006	5.28	0.05122
5.29	0.06709	5.29	0.00614	5.29	0.04933	5.29	0.04994
5.3	0.06731	5.3	0.00615	5.3	0.04858	5.3	0.04866
5.31	0.06752	5.31	0.00615	5.31	0.04782	5.31	0.04741
5.32	0.06773	5.32	0.00614	5.32	0.04705	5.32	0.04615
5.33	0.06793	5.33	0.00613	5.33	0.0463	5.33	0.04489
5.34	0.06815	5.34	0.00613	5.34	0.04555	5.34	0.04362
5.35	0.06838	5.35	0.00613	5.35	0.0448	5.35	0.04224
5.36	0.06863	5.36	0.00615	5.36	0.04407	5.36	0.04078
5.37	0.0689	5.37	0.00616	5.37	0.04334	5.37	0.03928
5.38	0.06918	5.38	0.00619	5.38	0.04264	5.38	0.03782
5.39	0.06948	5.39	0.00621	5.39	0.04193	5.39	0.03635
5.4	0.0698	5.4	0.00623	5.4	0.0412	5.4	0.0349
5.41	0.07013	5.41	0.00625	5.41	0.04046	5.41	0.03349
5.42	0.07047	5.42	0.00627	5.42	0.03972	5.42	0.03213
5.43	0.07082	5.43	0.00627	5.43	0.03896	5.43	0.03082
5.44	0.07119	5.44	0.00628	5.44	0.03821	5.44	0.02954
5.45	0.07157	5.45	0.00629	5.45	0.03747	5.45	0.02827
5.46	0.07197	5.46	0.00629	5.46	0.03672	5.46	0.027
5.47	0.07237	5.47	0.0063	5.47	0.03595	5.47	0.02574
5.48	0.07277	5.48	0.00631	5.48	0.03517	5.48	0.02451
5.49	0.07316	5.49	0.00633	5.49	0.03437	5.49	0.0233
5.5	0.07353	5.5	0.00634	5.5	0.03356	5.5	0.02212
5.51	0.0739	5.51	0.00635	5.51	0.03275	5.51	0.02096
5.52	0.07425	5.52	0.00635	5.52	0.03194	5.52	0.0198
5.53	0.07462	5.53	0.00634	5.53	0.03113	5.53	0.01867
5.54	0.07498	5.54	0.00633	5.54	0.03031	5.54	0.01758
5.55	0.07535	5.55	0.0063	5.55	0.02948	5.55	0.01655
5.56	0.07571	5.56	0.00625	5.56	0.02866	5.56	0.01558
5.57	0.07606	5.57	0.00619	5.57	0.02786	5.57	0.01466
5.58	0.0764	5.58	0.00613	5.58	0.02708	5.58	0.01379
5.59	0.07673	5.59	0.00605	5.59	0.02631	5.59	0.01294
5.6	0.07704	5.6	0.00596	5.6	0.02555	5.6	0.01215
5.61	0.07732	5.61	0.00585	5.61	0.02481	5.61	0.0114
5.62	0.0776	5.62	0.00574	5.62	0.02408	5.62	0.01066
5.63	0.07786	5.63	0.00563	5.63	0.02335	5.63	0.00991
5.64	0.07813	5.64	0.00551	5.64	0.02264	5.64	0.00919
5.65	0.07839	5.65	0.00538	5.65	0.02194	5.65	0.00852
5.66	0.07866	5.66	0.00524	5.66	0.02124	5.66	0.0079
5.67	0.07892	5.67	0.0051	5.67	0.02056	5.67	0.00734
5.68	0.07919	5.68	0.00495	5.68	0.0199	5.68	0.00685
5.69	0.07946	5.69	0.0048	5.69	0.01927	5.69	0.00642
5.7	0.07975	5.7	0.00464	5.7	0.01866	5.7	0.00603
5.71	0.08005	5.71	0.00449	5.71	0.0181	5.71	0.00569
5.72	0.08037	5.72	0.00435	5.72	0.01755	5.72	0.00539
5.73	0.0807	5.73	0.00421	5.73	0.01702	5.73	0.00514
5.74	0.08105	5.74	0.00409	5.74	0.01651	5.74	0.00493
5.75	0.08143	5.75	0.00396	5.75	0.016	5.75	0.00477
5.76	0.08183	5.76	0.00385	5.76	0.0155	5.76	0.00464
5.77	0.08224	5.77	0.00374	5.77	0.015	5.77	0.00455
5.78	0.08266	5.78	0.00363	5.78	0.01451	5.78	0.00448
5.79	0.0831	5.79	0.00352	5.79	0.01403	5.79	0.00444
5.8	0.08355	5.8	0.00342	5.8	0.01356	5.8	0.00443
5.81	0.08401	5.81	0.00333	5.81	0.01309	5.81	0.00444
5.82	0.08447	5.82	0.00324	5.82	0.01263	5.82	0.00446
5.83	0.08492	5.83	0.00316	5.83	0.0122	5.83	0.00448
5.84	0.08535	5.84	0.00307	5.84	0.01178	5.84	0.00449
5.85	0.08576	5.85	0.00299	5.85	0.01137	5.85	0.00447
5.86	0.08615	5.86	0.0029	5.86	0.01096	5.86	0.00445
5.87	0.08651	5.87	0.00283	5.87	0.01053	5.87	0.00442
5.88	0.08685	5.88	0.00276	5.88	0.0101	5.88	0.00437
5.89	0.08718	5.89	0.0027	5.89	0.00968	5.89	0.00428
5.9	0.08748	5.9	0.00265	5.9	0.00926	5.9	0.00415
5.91	0.08779	5.91	0.0026	5.91	0.00887	5.91	0.00398
5.92	0.08808	5.92	0.00255	5.92	0.00847	5.92	0.00378
5.93	0.08827	5.93	0.00251	5.93	0.00809	5.93	0.00355
5.94	0.08843	5.94	0.00247	5.94	0.00771	5.94	0.0033
5.95	0.08846	5.95	0.00244	5.95	0.00736	5.95	0.00303
5.96	0.08833	5.96	0.00242	5.96	0.00703	5.96	0.00276
5.97	0.08801	5.97	0.0024	5.97	0.0067	5.97	0.00247
5.98	0.08752	5.98	0.00238	5.98	0.00638	5.98	0.00217
5.99	0.08692	5.99	0.00238	5.99	0.00608	5.99	0.00188
6	0.08622	6	0.00239	6	0.00579	6	0.00158
6.01	0.08542	6.01	0.0024	6.01	0.0055	6.01	0.00129
6.02	0.08454	6.02	0.0024	6.02	0.00522	6.02	0.00101
6.03	0.08359	6.03	0.0024	6.03	0.00494	6.03	0.000741369
6.04	0.08256	6.04	0.0024	6.04	0.00466	6.04	0.000463562
6.05	0.08148	6.05	0.0024	6.05	0.00438	6.05	0.00018584
6.06	0.08033	6.06	0.0024	6.06	0.00411	6.06	-9.92585e-05
6.07	0.07913	6.07	0.0024	6.07	0.00388	6.07	-0.000384357
6.08	0.07789	6.08	0.00239	6.08	0.0037	6.08	-0.00063952
6.09	0.07663	6.09	0.0024	6.09	0.00355	6.09	-0.000842181
6.1	0.07534	6.1	0.0024	6.1	0.00343	6.1	-0.000984792
6.11	0.07402	6.11	0.0024	6.11	0.00334	6.11	-0.00104
6.12	0.07267	6.12	0.0024	6.12	0.00326	6.12	-0.00102
6.13	0.07128	6.13	0.0024	6.13	0.00319	6.13	-0.000924646
6.14	0.06996	6.14	0.0024	6.14	0.00313	6.14	-0.000744192
6.15	0.06864	6.15	0.00239	6.15	0.00306	6.15	-0.00048075
6.16	0.06739	6.16	0.00237	6.16	0.003	6.16	-0.000134138
6.17	0.06628	6.17	0.00234	6.17	0.00295	6.17	0.000326288
6.18	0.06529	6.18	0.00231	6.18	0.00293	6.18	0.000862863
6.19	0.06441	6.19	0.00227	6.19	0.0029	6.19	0.00145
6.2	0.0636	6.2	0.00223	6.2	0.00288	6.2	0.00211
6.21	0.06282	6.21	0.00218	6.21	0.00287	6.21	0.00285
6.22	0.06207	6.22	0.00213	6.22	0.00287	6.22	0.00361
6.23	0.06134	6.23	0.00207	6.23	0.00287	6.23	0.00443
6.24	0.06065	6.24	0.00204	6.24	0.0029	6.24	0.00528
6.25	0.06002	6.25	0.002	6.25	0.00292	6.25	0.00623
6.26	0.05942	6.26	0.00198	6.26	0.00295	6.26	0.00723
6.27	0.05887	6.27	0.00196	6.27	0.00297	6.27	0.00832
6.28	0.05835	6.28	0.00196	6.28	0.00298	6.28	0.00945
6.29	0.05786	6.29	0.00196	6.29	0.00296	6.29	0.01065
6.3	0.05738	6.3	0.00196	6.3	0.00292	6.3	0.01195
6.31	0.05692	6.31	0.00195	6.31	0.00284	6.31	0.01339
6.32	0.05647	6.32	0.00194	6.32	0.00276	6.32	0.01485
6.33	0.05603	6.33	0.00194	6.33	0.00265	6.33	0.01632
6.34	0.0556	6.34	0.00194	6.34	0.00254	6.34	0.01784
6.35	0.05518	6.35	0.00194	6.35	0.00244	6.35	0.01939
6.36	0.05474	6.36	0.00196	6.36	0.00233	6.36	0.02095
6.37	0.05429	6.37	0.00199	6.37	0.00222	6.37	0.02252
6.38	0.05381	6.38	0.00203	6.38	0.0021	6.38	0.02409
6.39	0.05334	6.39	0.00208	6.39	0.00198	6.39	0.02569
6.4	0.05285	6.4	0.00216	6.4	0.00186	6.4	0.02733
6.41	0.05239	6.41	0.00224	6.41	0.00174	6.41	0.02897
6.42	0.05195	6.42	0.00232	6.42	0.00163	6.42	0.03062
6.43	0.05152	6.43	0.00241	6.43	0.00154	6.43	0.0323
6.44	0.05111	6.44	0.00249	6.44	0.00148	6.44	0.034
6.45	0.05071	6.45	0.00258	6.45	0.00142	6.45	0.03573
6.46	0.05031	6.46	0.00268	6.46	0.00137	6.46	0.03744
6.47	0.04992	6.47	0.00278	6.47	0.00133	6.47	0.03915
6.48	0.04952	6.48	0.00289	6.48	0.00129	6.48	0.04089
6.49	0.04913	6.49	0.003	6.49	0.00126	6.49	0.04266
6.5	0.04874	6.5	0.00311	6.5	0.00121	6.5	0.04441
6.51	0.04836	6.51	0.00322	6.51	0.00117	6.51	0.0461
6.52	0.04798	6.52	0.00333	6.52	0.00112	6.52	0.0477
6.53	0.0476	6.53	0.00344	6.53	0.00107	6.53	0.04929
6.54	0.04722	6.54	0.00355	6.54	0.00103	6.54	0.05088
6.55	0.04684	6.55	0.00365	6.55	0.000974748	6.55	0.05243
6.56	0.04648	6.56	0.00376	6.56	0.000923181	6.56	0.05392
6.57	0.04612	6.57	0.00385	6.57	0.000871624	6.57	0.05541
6.58	0.04578	6.58	0.00394	6.58	0.000827441	6.58	0.05691
6.59	0.04545	6.59	0.00402	6.59	0.000775905	6.59	0.05841
6.6	0.04513	6.6	0.0041	6.6	0.000731722	6.6	0.05988
6.61	0.04482	6.61	0.00417	6.61	0.00069491	6.61	0.06136
6.62	0.04453	6.62	0.00425	6.62	0.000650727	6.62	0.06292
6.63	0.04425	6.63	0.00435	6.63	0.00060653	6.63	0.06451
6.64	0.04398	6.64	0.00445	6.64	0.000547585	6.64	0.06613
6.65	0.04372	6.65	0.00457	6.65	0.000466522	6.65	0.06781
6.66	0.04345	6.66	0.00468	6.66	0.000370727	6.66	0.0695
6.67	0.04319	6.67	0.0048	6.67	0.000267545	6.67	0.07127
6.68	0.04292	6.68	0.00493	6.68	0.000157008	6.68	0.0731
6.69	0.04266	6.69	0.00506	6.69	4.64707e-05	6.69	0.07495
6.7	0.04239	6.7	0.0052	6.7	-4.93239e-05	6.7	0.07678
6.71	0.04214	6.71	0.00534	6.71	-0.000130356	6.71	0.07857
6.72	0.04187	6.72	0.00548	6.72	-0.000203992	6.72	0.0803
6.73	0.04159	6.73	0.00562	6.73	-0.000262883	6.73	0.08196
6.74	0.04131	6.74	0.00577	6.74	-0.000307039	6.74	0.08355
6.75	0.04102	6.75	0.00594	6.75	-0.000351176	6.75	0.08508
6.76	0.04073	6.76	0.00613	6.76	-0.000380592	6.76	0.08657
6.77	0.04044	6.77	0.00631	6.77	-0.000410008	6.77	0.08802
6.78	0.04014	6.78	0.00651	6.78	-0.000432063	6.78	0.0894
6.79	0.03986	6.79	0.00671	6.79	-0.000446771	6.79	0.09071
6.8	0.03957	6.8	0.00692	6.8	-0.000454127	6.8	0.09193
6.81	0.03928	6.81	0.00716	6.81	-0.000461479	6.81	0.0931
6.82	0.03898	6.82	0.00741	6.82	-0.000468831	6.82	0.0942
6.83	0.03867	6.83	0.00768	6.83	-0.000476183	6.83	0.09521
6.84	0.03835	6.84	0.00796	6.84	-0.000483544	6.84	0.09613
6.85	0.03802	6.85	0.00826	6.85	-0.000483544	6.85	0.09695
6.86	0.0377	6.86	0.00856	6.86	-0.000461462	6.86	0.09765
6.87	0.0374	6.87	0.00889	6.87	-0.000424661	6.87	0.09828
6.88	0.03709	6.88	0.00921	6.88	-0.000387861	6.88	0.09877
6.89	0.0368	6.89	0.00954	6.89	-0.000336341	6.89	0.09914
6.9	0.03651	6.9	0.00988	6.9	-0.00027745	6.9	0.0994
6.91	0.03621	6.91	0.01025	6.91	-0.00021117	6.91	0.0996
6.92	0.03589	6.92	0.01067	6.92	-0.000137513	6.92	0.09976
6.93	0.03558	6.93	0.01111	6.93	-5.64994e-05	6.93	0.09991
6.94	0.03527	6.94	0.01156	6.94	2.45138e-05	6.94	0.10002
6.95	0.03498	6.95	0.01202	6.95	0.000105527	6.95	0.1001
6.96	0.0347	6.96	0.01247	6.96	0.000201263	6.96	0.10008
6.97	0.03442	6.97	0.0129	6.97	0.000304382	6.97	0.09995
6.98	0.03415	6.98	0.01335	6.98	0.00041488	6.98	0.09972
6.99	0.0339	6.99	0.01379	6.99	0.00054754	6.99	0.09936
7	0.03366	7	0.01423	7	0.000695037	7	0.09887
7.01	0.03343	7.01	0.01465	7.01	0.000872139	7.01	0.09823
7.02	0.03321	7.02	0.01505	7.02	0.00109	7.02	0.09745
7.03	0.03301	7.03	0.01541	7.03	0.00135	7.03	0.09654
7.04	0.03282	7.04	0.01576	7.04	0.00165	7.04	0.09544
7.05	0.03264	7.05	0.01608	7.05	0.00199	7.05	0.09417
7.06	0.03246	7.06	0.0164	7.06	0.00237	7.06	0.09278
7.07	0.03226	7.07	0.01671	7.07	0.00278	7.07	0.09127
7.08	0.03206	7.08	0.01701	7.08	0.00324	7.08	0.08963
7.09	0.03187	7.09	0.01731	7.09	0.00372	7.09	0.08792
7.1	0.03167	7.1	0.0176	7.1	0.00423	7.1	0.08612
7.11	0.03147	7.11	0.01786	7.11	0.00479	7.11	0.08426
7.12	0.03129	7.12	0.0181	7.12	0.00537	7.12	0.08235
7.13	0.03111	7.13	0.01831	7.13	0.00598	7.13	0.08038
7.14	0.03093	7.14	0.0185	7.14	0.00665	7.14	0.07835
7.15	0.03075	7.15	0.01869	7.15	0.00735	7.15	0.07632
7.16	0.03057	7.16	0.01885	7.16	0.00808	7.16	0.07432
7.17	0.03037	7.17	0.019	7.17	0.00882	7.17	0.07237
7.18	0.03017	7.18	0.01916	7.18	0.0096	7.18	0.07047
7.19	0.02995	7.19	0.01929	7.19	0.01039	7.19	0.0686
7.2	0.02972	7.2	0.01942	7.2	0.01118	7.2	0.06676
7.21	0.02948	7.21	0.01955	7.21	0.01196	7.21	0.06495
7.22	0.02923	7.22	0.01969	7.22	0.01276	7.22	0.06323
7.23	0.02898	7.23	0.01982	7.23	0.01353	7.23	0.06157
7.24	0.02873	7.24	0.01996	7.24	0.01429	7.24	0.05994
7.25	0.02847	7.25	0.02008	7.25	0.01505	7.25	0.0584
7.26	0.02821	7.26	0.0202	7.26	0.01579	7.26	0.05693
7.27	0.02797	7.27	0.02029	7.27	0.01652	7.27	0.0555
7.28	0.02773	7.28	0.02036	7.28	0.01724	7.28	0.05413
7.29	0.0275	7.29	0.02045	7.29	0.01795	7.29	0.05279
7.3	0.02728	7.3	0.02057	7.3	0.01867	7.3	0.05147
7.31	0.02707	7.31	0.02069	7.31	0.01939	7.31	0.05015
7.32	0.02689	7.32	0.02084	7.32	0.02011	7.32	0.04884
7.33	0.02671	7.33	0.021	7.33	0.0208	7.33	0.04751
7.34	0.02655	7.34	0.02116	7.34	0.02149	7.34	0.0462
7.35	0.0264	7.35	0.02135	7.35	0.02218	7.35	0.04489
7.36	0.02627	7.36	0.02154	7.36	0.02289	7.36	0.04354
7.37	0.02617	7.37	0.02175	7.37	0.02361	7.37	0.04214
7.38	0.02607	7.38	0.022	7.38	0.02435	7.38	0.04071
7.39	0.02599	7.39	0.02225	7.39	0.02506	7.39	0.03925
7.4	0.02593	7.4	0.02252	7.4	0.02578	7.4	0.03781
7.41	0.02588	7.41	0.0228	7.41	0.02653	7.41	0.0364
7.42	0.02584	7.42	0.02309	7.42	0.02732	7.42	0.03501
7.43	0.02581	7.43	0.0234	7.43	0.02814	7.43	0.03366
7.44	0.02579	7.44	0.02372	7.44	0.02897	7.44	0.03237
7.45	0.02578	7.45	0.02406	7.45	0.02982	7.45	0.03112
7.46	0.02578	7.46	0.02442	7.46	0.03069	7.46	0.02991
7.47	0.02579	7.47	0.02482	7.47	0.0316	7.47	0.02872
7.48	0.02578	7.48	0.02524	7.48	0.03252	7.48	0.02754
7.49	0.02578	7.49	0.02572	7.49	0.03344	7.49	0.02636
7.5	0.02576	7.5	0.02621	7.5	0.03436	7.5	0.02522
7.51	0.02572	7.51	0.02671	7.51	0.0353	7.51	0.02413
7.52	0.02566	7.52	0.0272	7.52	0.03624	7.52	0.02308
7.53	0.02559	7.53	0.02768	7.53	0.03716	7.53	0.02206
7.54	0.02551	7.54	0.02814	7.54	0.03808	7.54	0.02102
7.55	0.02541	7.55	0.02859	7.55	0.03899	7.55	0.01998
7.56	0.02531	7.56	0.02903	7.56	0.03989	7.56	0.01892
7.57	0.0252	7.57	0.02947	7.57	0.04076	7.57	0.01787
7.58	0.02507	7.58	0.02989	7.58	0.04164	7.58	0.01685
7.59	0.02496	7.59	0.0303	7.59	0.04253	7.59	0.01587
7.6	0.02484	7.6	0.03075	7.6	0.04342	7.6	0.01492
7.61	0.02473	7.61	0.03122	7.61	0.04431	7.61	0.01402
7.62	0.02461	7.62	0.03172	7.62	0.04523	7.62	0.01316
7.63	0.0245	7.63	0.03222	7.63	0.04615	7.63	0.01235
7.64	0.0244	7.64	0.03273	7.64	0.04708	7.64	0.01154
7.65	0.0243	7.65	0.03325	7.65	0.04803	7.65	0.01076
7.66	0.02421	7.66	0.03378	7.66	0.04897	7.66	0.01001
7.67	0.02411	7.67	0.03432	7.67	0.04987	7.67	0.00932
7.68	0.02402	7.68	0.03484	7.68	0.05071	7.68	0.00867
7.69	0.02394	7.69	0.03536	7.69	0.05154	7.69	0.00811
7.7	0.02387	7.7	0.03582	7.7	0.05239	7.7	0.00761
7.71	0.02379	7.71	0.03627	7.71	0.05325	7.71	0.00716
7.72	0.02373	7.72	0.03671	7.72	0.05408	7.72	0.00672
7.73	0.02368	7.73	0.03714	7.73	0.05491	7.73	0.00632
7.74	0.02365	7.74	0.03758	7.74	0.05576	7.74	0.00596
7.75	0.02364	7.75	0.03804	7.75	0.05661	7.75	0.00565
7.76	0.02363	7.76	0.03852	7.76	0.05746	7.76	0.00541
7.77	0.02364	7.77	0.03903	7.77	0.05831	7.77	0.00523
7.78	0.02369	7.78	0.03959	7.78	0.05915	7.78	0.0051
7.79	0.02375	7.79	0.04019	7.79	0.05999	7.79	0.00502
7.8	0.02382	7.8	0.04079	7.8	0.06087	7.8	0.00498
7.81	0.02389	7.81	0.04138	7.81	0.06183	7.81	0.00497
7.82	0.02397	7.82	0.04195	7.82	0.06286	7.82	0.00499
7.83	0.02406	7.83	0.04251	7.83	0.06388	7.83	0.00501
7.84	0.02414	7.84	0.04308	7.84	0.0649	7.84	0.00504
7.85	0.0242	7.85	0.04366	7.85	0.0659	7.85	0.00507
7.86	0.02425	7.86	0.04424	7.86	0.06691	7.86	0.00508
7.87	0.0243	7.87	0.04481	7.87	0.06795	7.87	0.00506
7.88	0.02435	7.88	0.04536	7.88	0.06902	7.88	0.00503
7.89	0.02441	7.89	0.0459	7.89	0.07015	7.89	0.00499
7.9	0.02446	7.9	0.04641	7.9	0.07135	7.9	0.00495
7.91	0.02452	7.91	0.04691	7.91	0.07258	7.91	0.0049
7.92	0.02457	7.92	0.04743	7.92	0.07389	7.92	0.00483
7.93	0.02461	7.93	0.04797	7.93	0.07525	7.93	0.00477
7.94	0.02463	7.94	0.04854	7.94	0.07661	7.94	0.00471
7.95	0.02464	7.95	0.04911	7.95	0.07795	7.95	0.00465
7.96	0.02464	7.96	0.04966	7.96	0.07929	7.96	0.00459
7.97	0.02464	7.97	0.05018	7.97	0.08063	7.97	0.00453
7.98	0.02462	7.98	0.05067	7.98	0.08193	7.98	0.00447
7.99	0.02457	7.99	0.05109	7.99	0.08322	7.99	0.00441
8	0.02451	8	0.05148	8	0.08447	8	0.00434
8.01	0.02444	8.01	0.05184	8.01	0.08565
8.02	0.02437	8.02	0.05218	8.02	0.08671
8.03	0.02428	8.03	0.05252	8.03	0.08768
8.04	0.0242	8.04	0.05283	8.04	0.08859
8.05	0.02411	8.05	0.05313	8.05	0.08943
8.06	0.02401	8.06	0.05345	8.06	0.09023
8.07	0.02391	8.07	0.05378	8.07	0.09097
8.08	0.02381	8.08	0.05413	8.08	0.09165
8.09	0.02368	8.09	0.05453	8.09	0.09228
8.1	0.02354	8.1	0.05501	8.1	0.09285
8.11	0.0234	8.11	0.05552	8.11	0.09332
8.12	0.02325	8.12	0.05607	8.12	0.0937
8.13	0.0231	8.13	0.05661	8.13	0.09396
8.14	0.02296	8.14	0.05712	8.14	0.09414
8.15	0.02283	8.15	0.0576	8.15	0.09428
8.16	0.02271	8.16	0.05807	8.16	0.09439
8.17	0.02259	8.17	0.05854	8.17	0.09446
8.18	0.02246	8.18	0.05901	8.18	0.09451
8.19	0.02235	8.19	0.05951	8.19	0.09452
8.2	0.02223	8.2	0.06003	8.2	0.09449
8.21	0.02211	8.21	0.06059	8.21	0.09439
8.22	0.02199	8.22	0.06118	8.22	0.09426
8.23	0.02187	8.23	0.06179	8.23	0.09409
8.24	0.02177	8.24	0.06243	8.24	0.09387
8.25	0.02167	8.25	0.06308	8.25	0.0936
8.26	0.02157	8.26	0.06376	8.26	0.09327
8.27	0.02146	8.27	0.06448	8.27	0.09288
8.28	0.02136	8.28	0.06522	8.28	0.09243
8.29	0.02124	8.29	0.06598	8.29	0.09194
8.3	0.02113	8.3	0.06675	8.3	0.0914
8.31	0.02105	8.31	0.06749	8.31	0.09079
8.32	0.02099	8.32	0.06822	8.32	0.09011
8.33	0.02096	8.33	0.06893	8.33	0.08936
8.34	0.02095	8.34	0.06966	8.34	0.08854
8.35	0.02094	8.35	0.07042	8.35	0.08766
8.36	0.02094	8.36	0.07119	8.36	0.08668
8.37	0.02094	8.37	0.072	8.37	0.0856
8.38	0.02095	8.38	0.07284	8.38	0.08443
8.39	0.02096	8.39	0.07373	8.39	0.08319
8.4	0.02096	8.4	0.07465	8.4	0.08189
8.41	0.02099	8.41	0.07559	8.41	0.08056
8.42	0.02103	8.42	0.07653	8.42	0.07922
8.43	0.02107	8.43	0.07747	8.43	0.07785
8.44	0.02112	8.44	0.07841	8.44	0.07647
8.45	0.02117	8.45	0.07933	8.45	0.07511
8.46	0.02123	8.46	0.08025	8.46	0.07373
8.47	0.02131	8.47	0.08112	8.47	0.07238
8.48	0.0214	8.48	0.08191	8.48	0.07105
8.49	0.02151	8.49	0.08265	8.49	0.06976
8.5	0.02163	8.5	0.08333	8.5	0.06849
8.51	0.02175	8.51	0.08395	8.51	0.06726
8.52	0.02186	8.52	0.08453	8.52	0.06608
8.53	0.02196	8.53	0.08509	8.53	0.06494
8.54	0.02204	8.54	0.08562	8.54	0.06381
8.55	0.02212	8.55	0.08612	8.55	0.0627
8.56	0.02219	8.56	0.08656	8.56	0.06163
8.57	0.02228	8.57	0.08699	8.57	0.06062
8.58	0.02236	8.58	0.08738	8.58	0.0597
8.59	0.02245	8.59	0.08772	8.59	0.05885
8.6	0.02253	8.6	0.08798	8.6	0.05807
8.61	0.0226	8.61	0.0882	8.61	0.05736
8.62	0.02266	8.62	0.08835	8.62	0.0567
8.63	0.0227	8.63	0.0884	8.63	0.05607
8.64	0.02274	8.64	0.08834	8.64	0.05544
8.65	0.02276	8.65	0.08816	8.65	0.05482
8.66	0.02276	8.66	0.08789	8.66	0.0542
8.67	0.02276	8.67	0.08755	8.67	0.05361
8.68	0.02273	8.68	0.08714	8.68	0.05302
8.69	0.02271	8.69	0.0867	8.69	0.05243
8.7	0.02267	8.7	0.08621	8.7	0.05183
8.71	0.02264	8.71	0.08568	8.71	0.05123
8.72	0.0226	8.72	0.08511	8.72	0.05062
8.73	0.02256	8.73	0.08451	8.73	0.05
8.74	0.02252	8.74	0.08388	8.74	0.04938
8.75	0.02246	8.75	0.08322	8.75	0.04878
8.76	0.02239	8.76	0.08252	8.76	0.04818
8.77	0.02233	8.77	0.08179	8.77	0.04758
8.78	0.02226	8.78	0.08104	8.78	0.04695
8.79	0.02219	8.79	0.08025	8.79	0.04631
8.8	0.02212	8.8	0.07945	8.8	0.04566
8.81	0.02203	8.81	0.07863	8.81	0.04502
8.82	0.02195	8.82	0.07779	8.82	0.04436
8.83	0.02186	8.83	0.07691	8.83	0.04369
8.84	0.02178	8.84	0.07607	8.84	0.04302
8.85	0.02169	8.85	0.07526	8.85	0.04235
8.86	0.0216	8.86	0.0745	8.86	0.04168
8.87	0.02151	8.87	0.07379	8.87	0.04099
8.88	0.02142	8.88	0.07309	8.88	0.04028
8.89	0.02132	8.89	0.07241	8.89	0.03957
8.9	0.02121	8.9	0.07173	8.9	0.03887
8.91	0.0211	8.91	0.07103	8.91	0.03818
8.92	0.02097	8.92	0.07031	8.92	0.0375
8.93	0.02084	8.93	0.06954	8.93	0.03681
8.94	0.0207	8.94	0.06875	8.94	0.0361
8.95	0.02057	8.95	0.06793	8.95	0.03538
8.96	0.02043	8.96	0.06708	8.96	0.03465
8.97	0.02028	8.97	0.06621	8.97	0.0339
8.98	0.02013	8.98	0.06531	8.98	0.03314
8.99	0.01998	8.99	0.06439	8.99	0.03238
9	0.01982	9	0.06345	9	0.03161
9.01	0.01967	9.01	0.06249	9.01	0.03083
9.02	0.01952	9.02	0.06152	9.02	0.03003
9.03	0.01938	9.03	0.06053	9.03	0.0292
9.04	0.01923	9.04	0.05955	9.04	0.02838
9.05	0.01909	9.05	0.05857	9.05	0.02756
9.06	0.01895	9.06	0.05761	9.06	0.02674
9.07	0.01882	9.07	0.05664	9.07	0.02594
9.08	0.0187	9.08	0.05569	9.08	0.02517
9.09	0.01859	9.09	0.05475	9.09	0.0244
9.1	0.01851	9.1	0.05382	9.1	0.02363
9.11	0.01844	9.11	0.05292	9.11	0.02285
9.12	0.01838	9.12	0.05205	9.12	0.02206
9.13	0.01834	9.13	0.05122	9.13	0.02127
9.14	0.0183	9.14	0.05045	9.14	0.02048
9.15	0.01826	9.15	0.04971	9.15	0.0197
9.16	0.01823	9.16	0.04902	9.16	0.01893
9.17	0.0182	9.17	0.04836	9.17	0.01818
9.18	0.01818	9.18	0.04774	9.18	0.01747
9.19	0.01816	9.19	0.04714	9.19	0.01681
9.2	0.01815	9.2	0.04658	9.2	0.01618
9.21	0.01812	9.21	0.04606	9.21	0.01556
9.22	0.01811	9.22	0.04556	9.22	0.01496
9.23	0.01811	9.23	0.04507	9.23	0.01438
9.24	0.01811	9.24	0.0446	9.24	0.01381
9.25	0.01812	9.25	0.04415	9.25	0.01325
9.26	0.01814	9.26	0.04372	9.26	0.01271
9.27	0.01816	9.27	0.0433	9.27	0.0122
9.28	0.01818	9.28	0.04289	9.28	0.01172
9.29	0.01821	9.29	0.0425	9.29	0.01126
9.3	0.01822	9.3	0.04215	9.3	0.01083
9.31	0.01822	9.31	0.04181	9.31	0.0104
9.32	0.01822	9.32	0.04149	9.32	0.01
9.33	0.01822	9.33	0.04117	9.33	0.0096
9.34	0.01821	9.34	0.04088	9.34	0.00921
9.35	0.01821	9.35	0.0406	9.35	0.00883
9.36	0.01821	9.36	0.04034	9.36	0.00845
9.37	0.0182	9.37	0.04011	9.37	0.00809
9.38	0.0182	9.38	0.0399	9.38	0.00774
9.39	0.01819	9.39	0.03973	9.39	0.00739
9.4	0.01819	9.4	0.03957	9.4	0.00705
9.41	0.01819	9.41	0.03941	9.41	0.00671
9.42	0.0182	9.42	0.03925	9.42	0.00639
9.43	0.01822	9.43	0.03908	9.43	0.00608
9.44	0.01822	9.44	0.03892	9.44	0.0058
9.45	0.01822	9.45	0.03876	9.45	0.00553
9.46	0.01822	9.46	0.03861	9.46	0.00528
9.47	0.0182	9.47	0.03844	9.47	0.00503
9.48	0.01818	9.48	0.03828	9.48	0.00477
9.49	0.01816	9.49	0.03813	9.49	0.0045
9.5	0.01813	9.5	0.03798	9.5	0.00424
9.51	0.0181	9.51	0.03787	9.51	0.00399
9.52	0.01806	9.52	0.03776	9.52	0.00375
9.53	0.01802	9.53	0.03768	9.53	0.00352
9.54	0.01799	9.54	0.03761	9.54	0.0033
9.55	0.01794	9.55	0.03754	9.55	0.0031
9.56	0.01789	9.56	0.03746	9.56	0.0029
9.57	0.01783	9.57	0.03736	9.57	0.00273
9.58	0.01778	9.58	0.03723	9.58	0.00259
9.59	0.01772	9.59	0.03707	9.59	0.00247
9.6	0.01767	9.6	0.03688	9.6	0.00237
9.61	0.01759	9.61	0.03665	9.61	0.00229
9.62	0.0175	9.62	0.03641	9.62	0.00223
9.63	0.01739	9.63	0.03617	9.63	0.00219
9.64	0.01726	9.64	0.03593	9.64	0.00216
9.65	0.01712	9.65	0.03569	9.65	0.00214
9.66	0.01697	9.66	0.03547	9.66	0.00215
9.67	0.0168	9.67	0.03526	9.67	0.00216
9.68	0.01663	9.68	0.03506	9.68	0.0022
9.69	0.01646	9.69	0.03486	9.69	0.00226
9.7	0.0163	9.7	0.03466	9.7	0.00233
9.71	0.01613	9.71	0.03445	9.71	0.00242
9.72	0.01595	9.72	0.03418	9.72	0.0025
9.73	0.01578	9.73	0.0339	9.73	0.00259
9.74	0.0156	9.74	0.03358	9.74	0.00268
9.75	0.01543	9.75	0.03326	9.75	0.00277
9.76	0.01526	9.76	0.03293	9.76	0.00286
9.77	0.01509	9.77	0.03261	9.77	0.00294
9.78	0.01491	9.78	0.0323	9.78	0.003
9.79	0.01474	9.79	0.03201	9.79	0.00305
9.8	0.01456	9.8	0.03173	9.8	0.00307
9.81	0.01437	9.81	0.03147	9.81	0.00308
9.82	0.01419	9.82	0.03124	9.82	0.00307
9.83	0.01402	9.83	0.03102	9.83	0.00304
9.84	0.01385	9.84	0.03081	9.84	0.00301
9.85	0.0137	9.85	0.03061	9.85	0.00297
9.86	0.01356	9.86	0.03041	9.86	0.00292
9.87	0.01343	9.87	0.03021	9.87	0.00287
9.88	0.01331	9.88	0.03001	9.88	0.00282
9.89	0.0132	9.89	0.02981	9.89	0.00278
9.9	0.01309	9.9	0.02959	9.9	0.00274
9.91	0.01297	9.91	0.02935	9.91	0.0027
9.92	0.01287	9.92	0.02909	9.92	0.00267
9.93	0.01277	9.93	0.02882	9.93	0.00263
9.94	0.01266	9.94	0.02853	9.94	0.00258
9.95	0.01256	9.95	0.02825	9.95	0.00254
9.96	0.01246	9.96	0.02796	9.96	0.00249
9.97	0.01236	9.97	0.02766	9.97	0.00244
9.98	0.01226	9.98	0.02735	9.98	0.00239
9.99	0.01217	9.99	0.02703	9.99	0.00234
10	0.01209	10	0.02671	10	0.00229
10.01	0.01201	10.01	0.02638	10.01	0.00225
10.02	0.01195	10.02	0.02604	10.02	0.00222
10.03	0.0119	10.03	0.0257	10.03	0.00218
10.04	0.01186	10.04	0.02534	10.04	0.00213
10.05	0.01181	10.05	0.02497	10.05	0.00209
10.06	0.01177	10.06	0.02459	10.06	0.00205
10.07	0.01173	10.07	0.02421	10.07	0.00199
10.08	0.01169	10.08	0.02383	10.08	0.00193
10.09	0.01165	10.09	0.02344	10.09	0.00186
10.1	0.01162	10.1	0.02305	10.1	0.00177
10.11	0.01158	10.11	0.02269	10.11	0.00166
10.12	0.01156	10.12	0.02233	10.12	0.00154
10.13	0.01154	10.13	0.02197	10.13	0.00142
10.14	0.01152	10.14	0.02164	10.14	0.00128
10.15	0.01151	10.15	0.02132	10.15	0.00116
10.16	0.01149	10.16	0.02099	10.16	0.00103
10.17	0.01147	10.17	0.02066	10.17	0.000901347
10.18	0.01144	10.18	0.02034	10.18	0.000783348
10.19	0.01141	10.19	0.02002	10.19	0.000680103
10.2	0.01137	10.2	0.0197	10.2	0.000584244
10.21	0.01134	10.21	0.01937	10.21	0.000503137
10.22	0.01129	10.22	0.01905	10.22	0.00042203
10.23	0.01125	10.23	0.01873	10.23	0.00034831
10.24	0.01122	10.24	0.01842	10.24	0.000281969
10.25	0.0112	10.25	0.01813	10.25	0.000223024
10.26	0.0112	10.26	0.01785	10.26	0.000156719
10.27	0.01121	10.27	0.0176	10.27	0.000105152
10.28	0.01122	10.28	0.01735	10.28	6.83171e-05
10.29	0.01124	10.29	0.01713	10.29	3.88417e-05
10.3	0.01125	10.3	0.01692	10.3	1.67399e-05
10.31	0.01127	10.31	0.01673	10.31	2.00949e-06
10.32	0.01128	10.32	0.01656	10.32	2.00949e-06
10.33	0.0113	10.33	0.01642	10.33	1.67399e-05
10.34	0.01131	10.34	0.01629	10.34	4.62007e-05
10.35	0.01132	10.35	0.01616	10.35	7.56525e-05
10.36	0.01133	10.36	0.01602	10.36	9.77408e-05
10.37	0.01133	10.37	0.01589	10.37	0.000127189
10.38	0.01134	10.38	0.01576	10.38	0.000164001
10.39	0.01135	10.39	0.01563	10.39	0.000208184
10.4	0.01137	10.4	0.01551	10.4	0.000252381
10.41	0.01139	10.41	0.0154	10.41	0.000303948
10.42	0.01141	10.42	0.01528	10.42	0.000362906
10.43	0.01143	10.43	0.01517	10.43	0.000436626
10.44	0.01144	10.44	0.01506	10.44	0.000532509
10.45	0.01143	10.45	0.01495	10.45	0.000657976
10.46	0.0114	10.46	0.01483	10.46	0.00081301
10.47	0.01135	10.47	0.01471	10.47	0.000997635
10.48	0.01129	10.48	0.0146	10.48	0.00119
10.49	0.01122	10.49	0.0145	10.49	0.0014
10.5	0.01114	10.5	0.01438	10.5	0.00165
10.51	0.01106	10.51	0.01425	10.51	0.00192
10.52	0.01097	10.52	0.01412	10.52	0.00225
10.53	0.01089	10.53	0.01397	10.53	0.00261
10.54	0.0108	10.54	0.01381	10.54	0.00301
10.55	0.0107	10.55	0.01365	10.55	0.00343
10.56	0.01059	10.56	0.01351	10.56	0.00389
10.57	0.01049	10.57	0.01338	10.57	0.00437
10.58	0.01038	10.58	0.01328	10.58	0.00488
10.59	0.01027	10.59	0.01317	10.59	0.0054
10.6	0.01015	10.6	0.01308	10.6	0.00597
10.61	0.01003	10.61	0.01297	10.61	0.00659
10.62	0.00991	10.62	0.01287	10.62	0.00725
10.63	0.00978	10.63	0.01276	10.63	0.00795
10.64	0.00965	10.64	0.01264	10.64	0.00865
10.65	0.00953	10.65	0.01253	10.65	0.00936
10.66	0.00941	10.66	0.01242	10.66	0.01006
10.67	0.0093	10.67	0.0123	10.67	0.01075
10.68	0.00919	10.68	0.01219	10.68	0.01145
10.69	0.00907	10.69	0.01209	10.69	0.01216
10.7	0.00896	10.7	0.01197	10.7	0.01285
10.71	0.00884	10.71	0.01186	10.71	0.01352
10.72	0.00872	10.72	0.01174	10.72	0.01419
10.73	0.00859	10.73	0.0116	10.73	0.01485
10.74	0.00845	10.74	0.01147	10.74	0.01548
10.75	0.0083	10.75	0.01135	10.75	0.01609
10.76	0.00816	10.76	0.01123	10.76	0.01669
10.77	0.00803	10.77	0.01111	10.77	0.01732
10.78	0.00791	10.78	0.01097	10.78	0.01803
10.79	0.00781	10.79	0.01079	10.79	0.01876
10.8	0.00772	10.8	0.01061	10.8	0.01953
10.81	0.00766	10.81	0.01042	10.81	0.02028
10.82	0.0076	10.82	0.01023	10.82	0.021
10.83	0.00754	10.83	0.01003	10.83	0.02168
10.84	0.00748	10.84	0.00982	10.84	0.02236
10.85	0.00743	10.85	0.00963	10.85	0.02304
10.86	0.00739	10.86	0.00945	10.86	0.0237
10.87	0.00736	10.87	0.00927	10.87	0.02435
10.88	0.00734	10.88	0.0091	10.88	0.02503
10.89	0.00734	10.89	0.00892	10.89	0.02572
10.9	0.00734	10.9	0.00875	10.9	0.02647
10.91	0.00735	10.91	0.00859	10.91	0.02727
10.92	0.00737	10.92	0.00843	10.92	0.02811
10.93	0.00739	10.93	0.00827	10.93	0.02896
10.94	0.00743	10.94	0.00811	10.94	0.0298
10.95	0.00746	10.95	0.00794	10.95	0.0307
10.96	0.00751	10.96	0.00776	10.96	0.03164
10.97	0.00755	10.97	0.00759	10.97	0.03259
10.98	0.00757	10.98	0.0074	10.98	0.03351
10.99	0.00759	10.99	0.00722	10.99	0.03439
11	0.00759	11	0.00707	11	0.03523
11.01	0.00759	11.01	0.00695	11.01	0.03603
11.02	0.00757	11.02	0.00684	11.02	0.03686
11.03	0.00755	11.03	0.00676	11.03	0.03768
11.04	0.00752	11.04	0.0067	11.04	0.0385
11.05	0.00751	11.05	0.00664	11.05	0.03931
11.06	0.00748	11.06	0.00661	11.06	0.04015
11.07	0.00744	11.07	0.00656	11.07	0.04101
11.08	0.00739	11.08	0.00652	11.08	0.04191
11.09	0.00733	11.09	0.00647	11.09	0.0428
11.1	0.00726	11.1	0.00642	11.1	0.04369
11.11	0.00719	11.11	0.00637	11.11	0.04458
11.12	0.00711	11.12	0.00633	11.12	0.04547
11.13	0.00704	11.13	0.0063	11.13	0.0464
11.14	0.00695	11.14	0.00629	11.14	0.04736
11.15	0.00687	11.15	0.0063	11.15	0.04833
11.16	0.00677	11.16	0.00633	11.16	0.04926
11.17	0.00667	11.17	0.00637	11.17	0.05015
11.18	0.00658	11.18	0.00642	11.18	0.05106
11.19	0.00649	11.19	0.0065	11.19	0.052
11.2	0.00641	11.2	0.00658	11.2	0.05295
11.21	0.00634	11.21	0.00666	11.21	0.05391
11.22	0.00628	11.22	0.00674	11.22	0.05488
11.23	0.00623	11.23	0.00684	11.23	0.05583
11.24	0.00619	11.24	0.00695	11.24	0.05677
11.25	0.00616	11.25	0.00707	11.25	0.05773
11.26	0.00612	11.26	0.00722	11.26	0.05867
11.27	0.00608	11.27	0.00736	11.27	0.05962
11.28	0.00605	11.28	0.00753	11.28	0.06059
11.29	0.00602	11.29	0.0077	11.29	0.0616
11.3	0.00598	11.3	0.00788	11.3	0.06265
11.31	0.00595	11.31	0.00804	11.31	0.06373
11.32	0.0059	11.32	0.0082	11.32	0.06483
11.33	0.00587	11.33	0.00833	11.33	0.06595
11.34	0.00583	11.34	0.00845	11.34	0.06704
11.35	0.00579	11.35	0.00855	11.35	0.06814
11.36	0.00575	11.36	0.00865	11.36	0.06927
11.37	0.00572	11.37	0.00873	11.37	0.07042
11.38	0.00567	11.38	0.0088	11.38	0.07164
11.39	0.0056	11.39	0.00886	11.39	0.07291
11.4	0.00552	11.4	0.00891	11.4	0.07423
11.41	0.00543	11.41	0.00896	11.41	0.07559
11.42	0.00532	11.42	0.009	11.42	0.07697
11.43	0.0052	11.43	0.00904	11.43	0.07833
11.44	0.00505	11.44	0.00907	11.44	0.07969
11.45	0.0049	11.45	0.00909	11.45	0.08105
11.46	0.00474	11.46	0.00909	11.46	0.08237
11.47	0.00458	11.47	0.00909	11.47	0.08367
11.48	0.00442	11.48	0.00909	11.48	0.08494
11.49	0.00426	11.49	0.0091	11.49	0.08613
11.5	0.0041	11.5	0.00911	11.5	0.08724
11.51	0.00395	11.51	0.00912	11.51	0.08826
11.52	0.00381	11.52	0.00915	11.52	0.08921
11.53	0.00367	11.53	0.00918	11.53	0.09007
11.54	0.00355	11.54	0.00923	11.54	0.09084
11.55	0.00346	11.55	0.00927	11.55	0.09154
11.56	0.00338	11.56	0.00932	11.56	0.09215
11.57	0.00333	11.57	0.00936	11.57	0.0927
11.58	0.0033	11.58	0.00941	11.58	0.0932
11.59	0.00329	11.59	0.00945	11.59	0.09362
11.6	0.00331	11.6	0.00949	11.6	0.09392
11.61	0.00335	11.61	0.00952	11.61	0.09412
11.62	0.00338	11.62	0.00954	11.62	0.09422
11.63	0.00343	11.63	0.00956	11.63	0.09427
11.64	0.00346	11.64	0.00956	11.64	0.09428
11.65	0.0035	11.65	0.00956	11.65	0.09428
11.66	0.00353	11.66	0.00956	11.66	0.09426
11.67	0.00355	11.67	0.00954	11.67	0.09421
11.68	0.00357	11.68	0.00952	11.68	0.09412
11.69	0.00358	11.69	0.00948	11.69	0.09397
11.7	0.00358	11.7	0.00943	11.7	0.09378
11.71	0.00358	11.71	0.00937	11.71	0.09356
11.72	0.00358	11.72	0.00929	11.72	0.09329
11.73	0.00358	11.73	0.00921	11.73	0.09298
11.74	0.00356	11.74	0.00912	11.74	0.09262
11.75	0.00353	11.75	0.00903	11.75	0.09222
11.76	0.00348	11.76	0.00895	11.76	0.09178
11.77	0.00341	11.77	0.00888	11.77	0.09131
11.78	0.00332	11.78	0.00881	11.78	0.09079
11.79	0.00323	11.79	0.00875	11.79	0.09021
11.8	0.00312	11.8	0.00871	11.8	0.08955
11.81	0.00302	11.81	0.00868	11.81	0.08882
11.82	0.00291	11.82	0.00868	11.82	0.08804
11.83	0.00281	11.83	0.00868	11.83	0.08721
11.84	0.00272	11.84	0.00868	11.84	0.08631
11.85	0.00265	11.85	0.00868	11.85	0.08534
11.86	0.00259	11.86	0.00867	11.86	0.08429
11.87	0.00254	11.87	0.00865	11.87	0.08317
11.88	0.00251	11.88	0.00863	11.88	0.08201
11.89	0.00249	11.89	0.0086	11.89	0.08082
11.9	0.00246	11.9	0.00857	11.9	0.07964
11.91	0.00245	11.91	0.00853	11.91	0.07845
11.92	0.00243	11.92	0.00848	11.92	0.07724
11.93	0.00243	11.93	0.00845	11.93	0.07601
11.94	0.00242	11.94	0.00841	11.94	0.07479
11.95	0.00241	11.95	0.00837	11.95	0.07356
11.96	0.0024	11.96	0.00831	11.96	0.07233
11.97	0.00239	11.97	0.00825	11.97	0.0711
11.98	0.00237	11.98	0.00818	11.98	0.06986
11.99	0.00236	11.99	0.00808	11.99	0.06863
12	0.00234	12	0.00798	12	0.06742
12.01	0.00231	12.01	0.00785	12.01	0.06626
12.02	0.00229	12.02	0.00771	12.02	0.06513
12.03	0.00226	12.03	0.00755	12.03	0.06405
12.04	0.00222	12.04	0.00738	12.04	0.06299
12.05	0.00218	12.05	0.00722	12.05	0.062
12.06	0.00214	12.06	0.00705	12.06	0.06108
12.07	0.00209	12.07	0.0069	12.07	0.06021
12.08	0.00205	12.08	0.00677	12.08	0.05939
12.09	0.002	12.09	0.00664	12.09	0.05861
12.1	0.00196	12.1	0.00651	12.1	0.05787
12.11	0.00192	12.11	0.00639	12.11	0.05715
12.12	0.00188	12.12	0.00628	12.12	0.05646
12.13	0.00184	12.13	0.00617	12.13	0.05579
12.14	0.0018	12.14	0.00606	12.14	0.05513
12.15	0.00177	12.15	0.00595	12.15	0.05449
12.16	0.00173	12.16	0.00585	12.16	0.05387
12.17	0.00169	12.17	0.00574	12.17	0.05325
12.18	0.00166	12.18	0.00565	12.18	0.05262
12.19	0.00164	12.19	0.00556	12.19	0.05198
12.2	0.00163	12.2	0.00548	12.2	0.05135
12.21	0.00163	12.21	0.00542	12.21	0.05072
12.22	0.00164	12.22	0.00538	12.22	0.05007
12.23	0.00166	12.23	0.00534	12.23	0.04939
12.24	0.00168	12.24	0.00532	12.24	0.0487
12.25	0.00171	12.25	0.00529	12.25	0.04799
12.26	0.00174	12.26	0.00526	12.26	0.04726
12.27	0.00177	12.27	0.00522	12.27	0.04652
12.28	0.0018	12.28	0.00517	12.28	0.04577
12.29	0.00181	12.29	0.0051	12.29	0.04503
12.3	0.00182	12.3	0.00503	12.3	0.04429
12.31	0.00181	12.31	0.00494	12.31	0.04355
12.32	0.0018	12.32	0.00486	12.32	0.04282
12.33	0.00178	12.33	0.00477	12.33	0.0421
12.34	0.00175	12.34	0.0047	12.34	0.0414
12.35	0.00172	12.35	0.00463	12.35	0.0407
12.36	0.00168	12.36	0.00458	12.36	0.04002
12.37	0.00164	12.37	0.00454	12.37	0.03935
12.38	0.00161	12.38	0.0045	12.38	0.03869
12.39	0.00159	12.39	0.00447	12.39	0.03808
12.4	0.00156	12.4	0.00442	12.4	0.0375
12.41	0.00153	12.41	0.00438	12.41	0.03693
12.42	0.0015	12.42	0.00432	12.42	0.03635
12.43	0.00147	12.43	0.00426	12.43	0.03576
12.44	0.00144	12.44	0.00418	12.44	0.03516
12.45	0.00141	12.45	0.0041	12.45	0.03455
12.46	0.00138	12.46	0.00401	12.46	0.03391
12.47	0.00135	12.47	0.00392	12.47	0.03325
12.48	0.00132	12.48	0.00385	12.48	0.03257
12.49	0.00129	12.49	0.00378	12.49	0.03188
12.5	0.00127	12.5	0.00372	12.5	0.03118
12.51	0.00126	12.51	0.00365	12.51	0.03048
12.52	0.00125	12.52	0.0036	12.52	0.02976
12.53	0.00125	12.53	0.00354	12.53	0.02905
12.54	0.00127	12.54	0.00349	12.54	0.02833
12.55	0.00129	12.55	0.00344	12.55	0.02759
12.56	0.00133	12.56	0.00338	12.56	0.02686
12.57	0.00138	12.57	0.00332	12.57	0.02611
12.58	0.00143	12.58	0.00325	12.58	0.02536
12.59	0.00147	12.59	0.00318	12.59	0.02459
12.6	0.00151	12.6	0.00313	12.6	0.02381
12.61	0.00154	12.61	0.0031	12.61	0.02301
12.62	0.00157	12.62	0.00306	12.62	0.02221
12.63	0.00159	12.63	0.00304	12.63	0.02142
12.64	0.0016	12.64	0.00304	12.64	0.02067
12.65	0.00161	12.65	0.00305	12.65	0.01994
12.66	0.00161	12.66	0.00308	12.66	0.01923
12.67	0.0016	12.67	0.00312	12.67	0.01855
12.68	0.0016	12.68	0.00318	12.68	0.01788
12.69	0.00159	12.69	0.00325	12.69	0.01723
12.7	0.00158	12.7	0.00334	12.7	0.0166
12.71	0.00158	12.71	0.00344	12.71	0.01596
12.72	0.00158	12.72	0.00355	12.72	0.01533
12.73	0.0016	12.73	0.00366	12.73	0.01471
12.74	0.00163	12.74	0.00377	12.74	0.01409
12.75	0.00166	12.75	0.00386	12.75	0.01351
12.76	0.00169	12.76	0.00396	12.76	0.01295
12.77	0.00172	12.77	0.00406	12.77	0.01242
12.78	0.00175	12.78	0.00417	12.78	0.01191
12.79	0.00176	12.79	0.00428	12.79	0.01142
12.8	0.00177	12.8	0.00441	12.8	0.01093
12.81	0.0018	12.81	0.00454	12.81	0.01044
12.82	0.00183	12.82	0.00468	12.82	0.00998
12.83	0.00186	12.83	0.00483	12.83	0.00952
12.84	0.00191	12.84	0.00497	12.84	0.00907
12.85	0.00195	12.85	0.00511	12.85	0.00863
12.86	0.00201	12.86	0.00525	12.86	0.00823
12.87	0.00209	12.87	0.00539	12.87	0.00785
12.88	0.00217	12.88	0.00553	12.88	0.0075
12.89	0.00227	12.89	0.00565	12.89	0.00718
12.9	0.00237	12.9	0.00578	12.9	0.0069
12.91	0.00249	12.91	0.0059	12.91	0.00665
12.92	0.0026	12.92	0.00602	12.92	0.00642
12.93	0.0027	12.93	0.00613	12.93	0.0062
12.94	0.0028	12.94	0.00626	12.94	0.00599
12.95	0.00289	12.95	0.0064	12.95	0.00579
12.96	0.00297	12.96	0.00653	12.96	0.00558
12.97	0.00306	12.97	0.00667	12.97	0.00537
12.98	0.00316	12.98	0.00679	12.98	0.00514
12.99	0.00326	12.99	0.0069	12.99	0.00492
13	0.00338	13	0.00701	13	0.0047
13.01	0.00351	13.01	0.00714	13.01	0.00449
13.02	0.00363	13.02	0.00725	13.02	0.00429
13.03	0.00375	13.03	0.00735	13.03	0.00411
13.04	0.00387	13.04	0.00743	13.04	0.00396
13.05	0.00399	13.05	0.0075	13.05	0.00384
13.06	0.00411	13.06	0.00755	13.06	0.00374
13.07	0.00423	13.07	0.00759	13.07	0.00364
13.08	0.00435	13.08	0.00764	13.08	0.00357
13.09	0.00447	13.09	0.0077	13.09	0.0035
13.1	0.00459	13.1	0.00779	13.1	0.00344
13.11	0.0047	13.11	0.0079	13.11	0.00337
13.12	0.00481	13.12	0.00801	13.12	0.00331
13.13	0.00491	13.13	0.00813	13.13	0.00326
13.14	0.00499	13.14	0.00828	13.14	0.00321
13.15	0.00509	13.15	0.00846	13.15	0.00318
13.16	0.00519	13.16	0.00865	13.16	0.00314
13.17	0.00528	13.17	0.00886	13.17	0.00312
13.18	0.00537	13.18	0.0091	13.18	0.0031
13.19	0.00545	13.19	0.00935	13.19	0.0031
13.2	0.00552	13.2	0.00963	13.2	0.00309
13.21	0.00557	13.21	0.00992	13.21	0.00309
13.22	0.00561	13.22	0.0102	13.22	0.00309
13.23	0.00564	13.23	0.0105	13.23	0.00309
13.24	0.00566	13.24	0.01082	13.24	0.0031
13.25	0.00566	13.25	0.01117	13.25	0.0031
13.26	0.00567	13.26	0.01155	13.26	0.00309
13.27	0.00569	13.27	0.01197	13.27	0.00314
13.28	0.00569	13.28	0.0124	13.28	0.00313
13.29	0.00567	13.29	0.01283	13.29	0.00303
13.3	0.00564	13.3	0.01326	13.3	0.00284
13.31	0.0056	13.31	0.01369
13.32	0.00557	13.32	0.01411
13.33	0.00553	13.33	0.01452
13.34	0.0055	13.34	0.01493
13.35	0.00549	13.35	0.01531
13.36	0.00547	13.36	0.01566
13.37	0.00546	13.37	0.01599
13.38	0.00546	13.38	0.01631
13.39	0.00546	13.39	0.01662
13.4	0.00546	13.4	0.01692
13.41	0.00546	13.41	0.01719
13.42	0.00546	13.42	0.01745
13.43	0.00548	13.43	0.01771
13.44	0.00549	13.44	0.01798
13.45	0.00552	13.45	0.01826
13.46	0.00553	13.46	0.01855
13.47	0.00554	13.47	0.01885
13.48	0.00554	13.48	0.01913
13.49	0.00555	13.49	0.01943
13.5	0.00554	13.5	0.01972
13.51	0.00552	13.51	0.02002
13.52	0.00545	13.52	0.0203
13.53	0.00535	13.53	0.02057
13.54	0.00523	13.54	0.02082
13.55	0.00508	13.55	0.02108
13.56	0.00491	13.56	0.02133
13.57	0.00471	13.57	0.02159
13.58	0.00448	13.58	0.02184
13.59	0.00425	13.59	0.0221
13.6	0.004	13.6	0.02236
13.61	0.00374	13.61	0.02262
13.62	0.00348	13.62	0.02288
13.63	0.00322	13.63	0.02313
13.64	0.00296	13.64	0.02339
13.65	0.0027	13.65	0.02361
13.66	0.00244	13.66	0.02381
13.67	0.00218	13.67	0.02399
13.68	0.00192	13.68	0.02415
13.69	0.00166	13.69	0.0243
13.7	0.00139	13.7	0.02447
13.71	0.00114	13.71	0.02463
13.72	0.000897093	13.72	0.02479
13.73	0.000690173	13.73	0.02493
13.74	0.000505571	13.74	0.02508
13.75	0.000343193	13.75	0.02523
13.76	0.000203024	13.76	0.02539
13.77	7.76853e-05	13.77	0.02556
13.78	-3.28745e-05	13.78	0.02573
13.79	-0.000121308	13.79	0.02591
13.8	-0.000202356	13.8	0.02608
13.81	-0.000268649	13.81	0.02627
13.82	-0.000327565	13.82	0.02649
13.83	-0.00038648	13.83	0.02675
13.84	-0.000445395	13.84	0.02704
13.85	-0.000496941	13.85	0.02736
13.86	-0.000548487	13.86	0.02775
13.87	-0.000600033	13.87	0.02822
13.88	-0.000658918	13.88	0.02874
13.89	-0.000725149	13.89	0.02931
13.9	-0.000791366	13.9	0.0299
13.91	-0.000850215	13.91	0.03049
13.92	-0.000901698	13.92	0.03107
13.93	-0.000945822	13.93	0.03168
13.94	-0.000982585	13.94	0.0323
13.95	-0.00101	13.95	0.03292
13.96	-0.00104	13.96	0.03354
13.97	-0.00107	13.97	0.03416
13.98	-0.00109	13.98	0.0348
13.99	-0.00111	13.99	0.03546
14	-0.00114	14	0.03614
14.01	-0.00118	14.01	0.03684
14.02	-0.00122	14.02	0.03754
14.03	-0.00125	14.03	0.03823
14.04	-0.00128	14.04	0.03889
14.05	-0.00132	14.05	0.03953
14.06	-0.00136	14.06	0.04013
14.07	-0.0014	14.07	0.04065
14.08	-0.00144	14.08	0.04108
14.09	-0.00147	14.09	0.04145
14.1	-0.00148	14.1	0.04177
14.11	-0.00149	14.11	0.04208
14.12	-0.00149	14.12	0.04238
14.13	-0.00148	14.13	0.04271
14.14	-0.00148	14.14	0.04303
14.15	-0.00148	14.15	0.04336
14.16	-0.00148	14.16	0.04371
14.17	-0.00148	14.17	0.04408
14.18	-0.00149	14.18	0.04449
14.19	-0.0015	14.19	0.04488
14.2	-0.00151	14.2	0.04527
14.21	-0.00153	14.21	0.04565
14.22	-0.00153	14.22	0.04602
14.23	-0.00154	14.23	0.04639
14.24	-0.00155	14.24	0.04676
14.25	-0.00157	14.25	0.04712
14.26	-0.00159	14.26	0.04748
14.27	-0.00161	14.27	0.04782
14.28	-0.00164	14.28	0.04817
14.29	-0.0017	14.29	0.04853
14.3	-0.00174	14.3	0.0489
14.31	-0.0018	14.31	0.04927
14.32	-0.00186	14.32	0.04963
14.33	-0.00194	14.33	0.05
14.34	-0.00203	14.34	0.05037
14.35	-0.00211	14.35	0.05079
14.36	-0.00219	14.36	0.05122
14.37	-0.00225	14.37	0.05166
14.38	-0.0023	14.38	0.05209
14.39	-0.00236	14.39	0.05248
14.4	-0.0024	14.4	0.05286
14.41	-0.00243	14.41	0.05323
14.42	-0.00246	14.42	0.0536
14.43	-0.00248	14.43	0.05398
14.44	-0.0025	14.44	0.05437
14.45	-0.00253	14.45	0.05475
14.46	-0.00256	14.46	0.05515
14.47	-0.0026	14.47	0.05558
14.48	-0.00263	14.48	0.05607
14.49	-0.00267	14.49	0.05661
14.5	-0.00271	14.5	0.05718
14.51	-0.00276	14.51	0.05778
14.52	-0.0028	14.52	0.05842
14.53	-0.00285	14.53	0.05909
14.54	-0.00288	14.54	0.05975
14.55	-0.00291	14.55	0.06038
14.56	-0.00293	14.56	0.06095
14.57	-0.00294	14.57	0.06149
14.58	-0.00296	14.58	0.06201
14.59	-0.00296	14.59	0.06255
14.6	-0.00297	14.6	0.06309
14.61	-0.00298	14.61	0.06366
14.62	-0.00299	14.62	0.06423
14.63	-0.00299	14.63	0.06481
14.64	-0.00299	14.64	0.06541
14.65	-0.00301	14.65	0.06602
14.66	-0.00302	14.66	0.06669
14.67	-0.00302	14.67	0.06741
14.68	-0.00301	14.68	0.0682
14.69	-0.00298	14.69	0.06909
14.7	-0.00293	14.7	0.07002
14.71	-0.00288	14.71	0.07096
14.72	-0.0028	14.72	0.07189
14.73	-0.00271	14.73	0.0728
14.74	-0.00263	14.74	0.0737
14.75	-0.00255	14.75	0.07462
14.76	-0.00247	14.76	0.07555
14.77	-0.0024	14.77	0.0765
14.78	-0.00234	14.78	0.07746
14.79	-0.00229	14.79	0.07847
14.8	-0.00225	14.8	0.07948
14.81	-0.00222	14.81	0.08051
14.82	-0.00219	14.82	0.08155
14.83	-0.00218	14.83	0.08259
14.84	-0.00217	14.84	0.08361
14.85	-0.00216	14.85	0.08461
14.86	-0.00214	14.86	0.08557
14.87	-0.00213	14.87	0.08646
14.88	-0.00211	14.88	0.08727
14.89	-0.00209	14.89	0.08799
14.9	-0.00207	14.9	0.08856
14.91	-0.00205	14.91	0.08906
14.92	-0.00202	14.92	0.0895
14.93	-0.00199	14.93	0.08991
14.94	-0.00196	14.94	0.0903
14.95	-0.00193	14.95	0.09065
14.96	-0.0019	14.96	0.09098
14.97	-0.00187	14.97	0.09128
14.98	-0.00185	14.98	0.09157
14.99	-0.00183	14.99	0.09184
15	-0.00183	15	0.09205
15.01	-0.00183	15.01	0.09223
15.02	-0.00183	15.02	0.09229
15.03	-0.00181	15.03	0.09224
15.04	-0.0018	15.04	0.09207
15.05	-0.00178	15.05	0.09183
15.06	-0.00177	15.06	0.09151
15.07	-0.00175	15.07	0.09114
15.08	-0.00173	15.08	0.09071
15.09	-0.00172	15.09	0.09022
15.1	-0.00171	15.1	0.08967
15.11	-0.00171	15.11	0.08906
15.12	-0.00171	15.12	0.0884
15.13	-0.00171	15.13	0.08769
15.14	-0.00172	15.14	0.08694
15.15	-0.00172	15.15	0.08617
15.16	-0.00172	15.16	0.08538
15.17	-0.00172	15.17	0.08455
15.18	-0.00172	15.18	0.0837
15.19	-0.00171	15.19	0.0828
15.2	-0.0017	15.2	0.08186
15.21	-0.00168	15.21	0.08089
15.22	-0.00166	15.22	0.0799
15.23	-0.00164	15.23	0.07894
15.24	-0.00163	15.24	0.07803
15.25	-0.00163	15.25	0.07717
15.26	-0.00164	15.26	0.07632
15.27	-0.00166	15.27	0.0755
15.28	-0.00169	15.28	0.07468
15.29	-0.00171	15.29	0.07387
15.3	-0.00173	15.3	0.07308
15.31	-0.00175	15.31	0.0723
15.32	-0.00175	15.32	0.07152
15.33	-0.00174	15.33	0.07073
15.34	-0.00174	15.34	0.06992
15.35	-0.00173	15.35	0.06909
15.36	-0.00173	15.36	0.06825
15.37	-0.00174	15.37	0.0674
15.38	-0.00174	15.38	0.06655
15.39	-0.00174	15.39	0.06568
15.4	-0.00174	15.4	0.06482
15.41	-0.00174	15.41	0.06397
15.42	-0.00173	15.42	0.0631
15.43	-0.00172	15.43	0.06222
15.44	-0.00172	15.44	0.06134
15.45	-0.0017	15.45	0.06044
15.46	-0.00168	15.46	0.05955
15.47	-0.00166	15.47	0.05866
15.48	-0.00163	15.48	0.05777
15.49	-0.00159	15.49	0.05688
15.5	-0.00156	15.5	0.05602
15.51	-0.00152	15.51	0.05516
15.52	-0.00149	15.52	0.05433
15.53	-0.00148	15.53	0.05352
15.54	-0.00148	15.54	0.05273
15.55	-0.00148	15.55	0.05197
15.56	-0.00149	15.56	0.05123
15.57	-0.0015	15.57	0.05051
15.58	-0.00151	15.58	0.04981
15.59	-0.00153	15.59	0.04912
15.6	-0.00154	15.6	0.04846
15.61	-0.00155	15.61	0.0478
15.62	-0.00156	15.62	0.04717
15.63	-0.00156	15.63	0.04657
15.64	-0.00157	15.64	0.04601
15.65	-0.00158	15.65	0.04548
15.66	-0.00159	15.66	0.04499
15.67	-0.00159	15.67	0.04453
15.68	-0.00159	15.68	0.04408
15.69	-0.00157	15.69	0.04365
15.7	-0.00155	15.7	0.04323
15.71	-0.00152	15.71	0.04284
15.72	-0.00148	15.72	0.04248
15.73	-0.00144	15.73	0.04213
15.74	-0.00139	15.74	0.04181
15.75	-0.00133	15.75	0.04152
15.76	-0.00127	15.76	0.04124
15.77	-0.0012	15.77	0.04095
15.78	-0.00112	15.78	0.04066
15.79	-0.00105	15.79	0.04035
15.8	-0.000974974	15.8	0.04001
15.81	-0.000901438	15.81	0.03968
15.82	-0.000827878	15.82	0.03935
15.83	-0.000754319	15.83	0.03902
15.84	-0.000680759	15.84	0.03868
15.85	-0.0006072	15.85	0.03834
15.86	-0.000541009	15.86	0.03801
15.87	-0.000474818	15.87	0.03771
15.88	-0.000408627	15.88	0.03742
15.89	-0.00034241	15.89	0.03715
15.9	-0.000283543	15.9	0.03689
15.91	-0.000232024	15.91	0.03666
15.92	-0.000187859	15.92	0.03644
15.93	-0.000143686	15.93	0.03624
15.94	-0.000114231	15.94	0.03607
15.95	-8.47737e-05	15.95	0.0359
15.96	-5.53014e-05	15.96	0.03572
15.97	-2.5829e-05	15.97	0.03556
15.98	3.64676e-06	15.98	0.03541
15.99	3.31226e-05	15.99	0.03527
16	6.99758e-05	16	0.03514
16.01	0.000114203	16.01	0.03503
16.02	0.000173197	16.02	0.03492
16.03	0.000239591	16.03	0.03481
16.04	0.000328161	16.04	0.03472
16.05	0.000424122	16.05	0.03464
16.06	0.000520083	16.06	0.03456
16.07	0.000630813	16.07	0.03446
16.08	0.00074894	16.08	0.03434
16.09	0.000867067	16.09	0.03419
16.1	0.000977825	16.1	0.03403
16.11	0.00108	16.11	0.03387
16.12	0.00118	16.12	0.0337
16.13	0.00128	16.13	0.03351
16.14	0.00136	16.14	0.0333
16.15	0.00145	16.15	0.03307
16.16	0.00152	16.16	0.03285
16.17	0.00159	16.17	0.03262
16.18	0.00165	16.18	0.0324
16.19	0.0017	16.19	0.03217
16.2	0.00176	16.2	0.03195
16.21	0.00182	16.21	0.03173
16.22	0.00186	16.22	0.03148
16.23	0.00189	16.23	0.03124
16.24	0.00191	16.24	0.031
16.25	0.00191	16.25	0.03075
16.26	0.00191	16.26	0.03048
16.27	0.00192	16.27	0.0302
16.28	0.00192	16.28	0.02991
16.29	0.00193	16.29	0.02963
16.3	0.00194	16.3	0.02937
16.31	0.00195	16.31	0.02912
16.32	0.00198	16.32	0.02889
16.33	0.00202	16.33	0.02866
16.34	0.00206	16.34	0.02841
16.35	0.00212	16.35	0.02814
16.36	0.0022	16.36	0.02784
16.37	0.00229	16.37	0.02751
16.38	0.00237	16.38	0.02717
16.39	0.00247	16.39	0.02682
16.4	0.00257	16.4	0.02644
16.41	0.00267	16.41	0.02605
16.42	0.00277	16.42	0.02566
16.43	0.00287	16.43	0.02528
16.44	0.00297	16.44	0.0249
16.45	0.00308	16.45	0.02452
16.46	0.00318	16.46	0.02416
16.47	0.00329	16.47	0.0238
16.48	0.00338	16.48	0.02347
16.49	0.00348	16.49	0.02314
16.5	0.00357	16.5	0.02281
16.51	0.00366	16.51	0.02247
16.52	0.00375	16.52	0.02213
16.53	0.00385	16.53	0.02177
16.54	0.00395	16.54	0.0214
16.55	0.00405	16.55	0.02104
16.56	0.00416	16.56	0.0207
16.57	0.00427	16.57	0.02037
16.58	0.00437	16.58	0.02005
16.59	0.00448	16.59	0.01974
16.6	0.00459	16.6	0.01946
16.61	0.0047	16.61	0.01921
16.62	0.00479	16.62	0.01898
16.63	0.00488	16.63	0.01878
16.64	0.00496	16.64	0.0186
16.65	0.00504	16.65	0.01844
16.66	0.00513	16.66	0.01831
16.67	0.00521	16.67	0.01819
16.68	0.00529	16.68	0.01806
16.69	0.00538	16.69	0.01793
16.7	0.00548	16.7	0.0178
16.71	0.00558	16.71	0.01767
16.72	0.0057	16.72	0.01753
16.73	0.00584	16.73	0.01739
16.74	0.00598	16.74	0.01723
16.75	0.00614	16.75	0.01707
16.76	0.00631	16.76	0.01691
16.77	0.00649	16.77	0.01676
16.78	0.00668	16.78	0.01662
16.79	0.00687	16.79	0.01649
16.8	0.00707	16.8	0.01637
16.81	0.00728	16.81	0.01625
16.82	0.0075	16.82	0.01612
16.83	0.00774	16.83	0.01599
16.84	0.00801	16.84	0.01587
16.85	0.00829	16.85	0.01572
16.86	0.00858	16.86	0.01556
16.87	0.00887	16.87	0.01539
16.88	0.00917	16.88	0.01521
16.89	0.00948	16.89	0.01504
16.9	0.00979	16.9	0.01489
16.91	0.0101	16.91	0.01475
16.92	0.01041	16.92	0.01462
16.93	0.01071	16.93	0.01451
16.94	0.01099	16.94	0.01441
16.95	0.01126	16.95	0.01433
16.96	0.0115	16.96	0.01426
16.97	0.01171	16.97	0.01421
16.98	0.01191	16.98	0.01417
16.99	0.01209	16.99	0.01412
17	0.01225	17	0.01405
17.01	0.0124	17.01	0.01398
17.02	0.01252	17.02	0.01391
17.03	0.01262	17.03	0.01386
17.04	0.01271	17.04	0.01382
17.05	0.01277	17.05	0.01378
17.06	0.01283	17.06	0.01375
17.07	0.01288	17.07	0.01372
17.08	0.01291	17.08	0.01368
17.09	0.01295	17.09	0.01364
17.1	0.01298	17.1	0.01357
17.11	0.01302	17.11	0.01348
17.12	0.01305	17.12	0.01338
17.13	0.01307	17.13	0.01326
17.14	0.01309	17.14	0.01312
17.15	0.01312	17.15	0.01297
17.16	0.01314	17.16	0.01282
17.17	0.01315	17.17	0.01266
17.18	0.01317	17.18	0.0125
17.19	0.01318	17.19	0.01232
17.2	0.01318	17.2	0.01215
17.21	0.0132	17.21	0.01197
17.22	0.01323	17.22	0.01178
17.23	0.01328	17.23	0.01157
17.24	0.01335	17.24	0.01133
17.25	0.01343	17.25	0.01108
17.26	0.01351	17.26	0.01083
17.27	0.01359	17.27	0.01058
17.28	0.01366	17.28	0.01033
17.29	0.01374	17.29	0.01009
17.3	0.01381	17.3	0.00987
17.31	0.01388	17.31	0.00966
17.32	0.01395	17.32	0.00947
17.33	0.01402	17.33	0.00929
17.34	0.01407	17.34	0.00912
17.35	0.01411	17.35	0.00898
17.36	0.01415	17.36	0.00884
17.37	0.0142	17.37	0.00872
17.38	0.01427	17.38	0.0086
17.39	0.01434	17.39	0.00848
17.4	0.01444	17.4	0.00839
17.41	0.01455	17.41	0.00831
17.42	0.01466	17.42	0.00825
17.43	0.01477	17.43	0.00819
17.44	0.01487	17.44	0.00815
17.45	0.01496	17.45	0.00812
17.46	0.01505	17.46	0.0081
17.47	0.01514	17.47	0.00808
17.48	0.01523	17.48	0.00807
17.49	0.01532	17.49	0.00807
17.5	0.01542	17.5	0.00807
17.51	0.01551	17.51	0.00808
17.52	0.01559	17.52	0.00808
17.53	0.01566	17.53	0.00808
17.54	0.01572	17.54	0.00809
17.55	0.01579	17.55	0.00808
17.56	0.01587	17.56	0.00808
17.57	0.01596	17.57	0.00809
17.58	0.01604	17.58	0.0081
17.59	0.01613	17.59	0.00811
17.6	0.01621	17.6	0.00813
17.61	0.01628	17.61	0.00814
17.62	0.01635	17.62	0.00815
17.63	0.01642	17.63	0.00816
17.64	0.01648	17.64	0.00817
17.65	0.01657	17.65	0.0082
17.66	0.01665	17.66	0.00825
17.67	0.01673	17.67	0.0083
17.68	0.0168	17.68	0.00835
17.69	0.01688	17.69	0.00841
17.7	0.01696	17.7	0.00847
17.71	0.01703	17.71	0.00854
17.72	0.01712	17.72	0.0086
17.73	0.01721	17.73	0.00868
17.74	0.01731	17.74	0.00874
17.75	0.01741	17.75	0.00882
17.76	0.01752	17.76	0.00892
17.77	0.01762	17.77	0.00902
17.78	0.01771	17.78	0.00912
17.79	0.01779	17.79	0.00923
17.8	0.01785	17.8	0.00932
17.81	0.01789	17.81	0.00941
17.82	0.01794	17.82	0.0095
17.83	0.01798	17.83	0.00957
17.84	0.01802	17.84	0.00964
17.85	0.01805	17.85	0.0097
17.86	0.01807	17.86	0.00975
17.87	0.0181	17.87	0.00979
17.88	0.01814	17.88	0.00982
17.89	0.01818	17.89	0.00985
17.9	0.01824	17.9	0.00987
17.91	0.01829	17.91	0.00988
17.92	0.01835	17.92	0.00987
17.93	0.01841	17.93	0.00986
17.94	0.01848	17.94	0.00985
17.95	0.01855	17.95	0.00985
17.96	0.01862	17.96	0.00985
17.97	0.0187	17.97	0.00984
17.98	0.01877	17.98	0.00981
17.99	0.01886	17.99	0.00978
18	0.01896	18	0.00976
18.01	0.01907	18.01	0.00973
18.02	0.01921	18.02	0.00971
18.03	0.01936	18.03	0.0097
18.04	0.01952	18.04	0.00968
18.05	0.01968	18.05	0.00967
18.06	0.01985	18.06	0.00967
18.07	0.02004	18.07	0.00966
18.08	0.02022	18.08	0.00965
18.09	0.0204	18.09	0.00964
18.1	0.02057	18.1	0.00964
18.11	0.02074	18.11	0.00963
18.12	0.02091	18.12	0.00962
18.13	0.02108	18.13	0.00961
18.14	0.02124	18.14	0.0096
18.15	0.0214	18.15	0.00958
18.16	0.02156	18.16	0.00955
18.17	0.02173	18.17	0.00951
18.18	0.02189	18.18	0.00947
18.19	0.02206	18.19	0.00944
18.2	0.02223	18.2	0.0094
18.21	0.02239	18.21	0.00936
18.22	0.02255	18.22	0.00932
18.23	0.0227	18.23	0.0093
18.24	0.02286	18.24	0.00928
18.25	0.023	18.25	0.00926
18.26	0.02316	18.26	0.00924
18.27	0.02333	18.27	0.00922
18.28	0.02352	18.28	0.00919
18.29	0.02374	18.29	0.00915
18.3	0.02398	18.3	0.00911
18.31	0.02425	18.31	0.00906
18.32	0.02453	18.32	0.009
18.33	0.02481	18.33	0.00894
18.34	0.0251	18.34	0.00889
18.35	0.02538	18.35	0.00882
18.36	0.02564	18.36	0.00876
18.37	0.02589	18.37	0.00871
18.38	0.02612	18.38	0.00866
18.39	0.02634	18.39	0.00862
18.4	0.02655	18.4	0.00857
18.41	0.02676	18.41	0.00852
18.42	0.02697	18.42	0.00846
18.43	0.02719	18.43	0.0084
18.44	0.02741	18.44	0.00833
18.45	0.02763	18.45	0.00825
18.46	0.02787	18.46	0.00816
18.47	0.02809	18.47	0.00807
18.48	0.02829	18.48	0.00798
18.49	0.02847	18.49	0.00789
18.5	0.02861	18.5	0.00779
18.51	0.02874	18.51	0.0077
18.52	0.02884	18.52	0.00762
18.53	0.02893	18.53	0.00753
18.54	0.02903	18.54	0.00744
18.55	0.02912	18.55	0.00737
18.56	0.02921	18.56	0.0073
18.57	0.02932	18.57	0.00724
18.58	0.02943	18.58	0.00716
18.59	0.02953	18.59	0.00709
18.6	0.02965	18.6	0.00702
18.61	0.02978	18.61	0.00695
18.62	0.02994	18.62	0.00688
18.63	0.03012	18.63	0.00682
18.64	0.03031	18.64	0.00676
18.65	0.0305	18.65	0.00671
18.66	0.03067	18.66	0.00667
18.67	0.03082	18.67	0.00663
18.68	0.03097	18.68	0.00659
18.69	0.0311	18.69	0.00656
18.7	0.03122	18.7	0.00653
18.71	0.03134	18.71	0.00651
18.72	0.03146	18.72	0.00649
18.73	0.03158	18.73	0.00646
18.74	0.03169	18.74	0.00643
18.75	0.03181	18.75	0.00639
18.76	0.03193	18.76	0.00635
18.77	0.03206	18.77	0.0063
18.78	0.03221	18.78	0.00624
18.79	0.03238	18.79	0.0062
18.8	0.03256	18.8	0.00616
18.81	0.03274	18.81	0.00612
18.82	0.03293	18.82	0.00608
18.83	0.03309	18.83	0.00604
18.84	0.03322	18.84	0.00599
18.85	0.03337	18.85	0.00593
18.86	0.03352	18.86	0.00586
18.87	0.03368	18.87	0.00578
18.88	0.03385	18.88	0.00569
18.89	0.03404	18.89	0.0056
18.9	0.03425	18.9	0.00551
18.91	0.03445	18.91	0.00542
18.92	0.03466	18.92	0.00534
18.93	0.03486	18.93	0.00527
18.94	0.03508	18.94	0.00521
18.95	0.03529	18.95	0.00517
18.96	0.0355	18.96	0.00512
18.97	0.03572	18.97	0.00508
18.98	0.03592	18.98	0.00506
18.99	0.03611	18.99	0.00502
19	0.0363	19	0.00497
19.01	0.03649	19.01	0.00491
19.02	0.0367	19.02	0.00483
19.03	0.0369	19.03	0.00475
19.04	0.03711	19.04	0.00467
19.05	0.03731	19.05	0.00459
19.06	0.0375	19.06	0.00452
19.07	0.03766	19.07	0.00446
19.08	0.03781	19.08	0.00442
19.09	0.03796	19.09	0.00438
19.1	0.03811	19.1	0.00435
19.11	0.03824	19.11	0.00434
19.12	0.03838	19.12	0.00432
19.13	0.03853	19.13	0.0043
19.14	0.03867	19.14	0.00428
19.15	0.03882	19.15	0.00427
19.16	0.03898	19.16	0.00424
19.17	0.03914	19.17	0.00424
19.18	0.03929	19.18	0.00424
19.19	0.03944	19.19	0.00425
19.2	0.03959	19.2	0.00428
19.21	0.03973	19.21	0.00432
19.22	0.03987	19.22	0.00438
19.23	0.03999	19.23	0.00447
19.24	0.04011	19.24	0.00458
19.25	0.04021	19.25	0.00469
19.26	0.04032	19.26	0.00483
19.27	0.04043	19.27	0.00496
19.28	0.04055	19.28	0.0051
19.29	0.04067	19.29	0.00525
19.3	0.0408	19.3	0.0054
19.31	0.04094	19.31	0.00556
19.32	0.04108	19.32	0.00571
19.33	0.04123	19.33	0.00587
19.34	0.04139	19.34	0.00604
19.35	0.04158	19.35	0.0062
19.36	0.04176	19.36	0.00637
19.37	0.04195	19.37	0.00655
19.38	0.04214	19.38	0.00673
19.39	0.04235	19.39	0.00693
19.4	0.04257	19.4	0.00712
19.41	0.04283	19.41	0.00732
19.42	0.04312	19.42	0.00752
19.43	0.04342	19.43	0.00771
19.44	0.04373	19.44	0.00789
19.45	0.04404	19.45	0.00805
19.46	0.04436	19.46	0.00821
19.47	0.04468	19.47	0.00834
19.48	0.045	19.48	0.00847
19.49	0.04529	19.49	0.00859
19.5	0.04558	19.5	0.00872
19.51	0.04586	19.51	0.00885
19.52	0.04614	19.52	0.00899
19.53	0.04639	19.53	0.00913
19.54	0.04664	19.54	0.00929
19.55	0.04688	19.55	0.00947
19.56	0.0471	19.56	0.00967
19.57	0.04733	19.57	0.00988
19.58	0.04755	19.58	0.01009
19.59	0.04775	19.59	0.01028
19.6	0.04794	19.6	0.01046
19.61	0.04813	19.61	0.01064
19.62	0.04829	19.62	0.01082
19.63	0.04844	19.63	0.01101
19.64	0.04856	19.64	0.01122
19.65	0.04868	19.65	0.01145
19.66	0.04879	19.66	0.01171
19.67	0.04891	19.67	0.01198
19.68	0.04903	19.68	0.01229
19.69	0.04916	19.69	0.01262
19.7	0.0493	19.7	0.01299
19.71	0.04946	19.71	0.01337
19.72	0.04964	19.72	0.01376
19.73	0.04983	19.73	0.01417
19.74	0.05005	19.74	0.01458
19.75	0.05029	19.75	0.01497
19.76	0.05052	19.76	0.01534
19.77	0.05076	19.77	0.01569
19.78	0.05099	19.78	0.01604
19.79	0.05122	19.79	0.01638
19.8	0.05145	19.8	0.01675
19.81	0.05166	19.81	0.01714
19.82	0.05186	19.82	0.01752
19.83	0.05203	19.83	0.01791
19.84	0.05218	19.84	0.01828
19.85	0.05233	19.85	0.01864
19.86	0.05247	19.86	0.01899
19.87	0.0526	19.87	0.01933
19.88	0.05272	19.88	0.01966
19.89	0.05284	19.89	0.01997
19.9	0.05297	19.9	0.02026
19.91	0.05311	19.91	0.02051
19.92	0.05325	19.92	0.02073
19.93	0.05338	19.93	0.02094
19.94	0.05351	19.94	0.02113
19.95	0.05363	19.95	0.02131
19.96	0.05376	19.96	0.02149
19.97	0.05389	19.97	0.02168
[truncated: 4,003 more rows]

## Sheet: Fig. 1j
	sample 1	sample 2	sample 3	mean	std
1 mm/min	0.09156	0.09745	0.09435	0.09445	0.00294
2.5 mm/min	0.08655	0.08644	0.09246	0.08848	0.00344
5 mm/min	0.09993	0.08232	0.09744	0.09323	0.00953
10 mm/min	0.11068	0.10234	0.09024	0.10109	0.01028
30 mm/min	0.08334	0.08835	0.09882	0.09017	0.0079
90 mm/min	0.08344	0.08153	0.09933	0.0881	0.00977

## Sheet: Fig. 1l
Sensor response		LDV output
x axis: Time (s)	y axis:ΔR/R0	x axis: Time (s)	y axis: displacement (μm)
0	-0.01775	0	2.87369
0.01	-0.01775	0.000976563	2.91002
0.02	-0.05787	0.00195	2.93731
0.03	-0.01775	0.00293	2.94082
0.04	-0.03112	0.00391	2.93075
0.05	-0.01775	0.00488	2.91558
0.06	-0.05787	0.00586	2.89153
0.07	-0.09796	0.00684	2.8596
0.08	-0.07124	0.00781	2.81318
0.09	-0.04449	0.00879	2.74692
0.1	-0.05787	0.00977	2.6802
0.11	-0.08459	0.01074	2.62788
0.12	-0.07124	0.01172	2.59323
0.13	-0.09796	0.0127	2.58289
0.14	-0.04449	0.01367	2.59409
0.15	-0.07124	0.01465	2.61492
0.16	-0.09796	0.01563	2.63787
0.17	-0.07124	0.0166	2.67118
0.18	-0.08459	0.01758	2.7187
0.19	-0.08459	0.01855	2.7712
0.2	-0.08459	0.01953	2.80856
0.21	-0.12466	0.02051	2.82611
0.22	-0.07124	0.02148	2.84305
0.23	-0.07124	0.02246	2.85936
0.24	-0.09796	0.02344	2.86439
0.25	-0.07124	0.02441	2.85523
0.26	-0.05787	0.02539	2.82802
0.27	-0.08459	0.02637	2.78387
0.28	-0.09796	0.02734	2.7457
0.29	-0.08459	0.02832	2.71323
0.3	-0.08459	0.0293	2.6736
0.31	-0.07124	0.03027	2.64465
0.32	-0.09796	0.03125	2.63343
0.33	-0.08459	0.03223	2.62764
0.34	-0.09796	0.0332	2.63447
0.35	-0.11131	0.03418	2.65429
0.36	-0.08459	0.03516	2.66687
0.37	-0.07124	0.03613	2.70079
0.38	-0.09796	0.03711	2.75453
0.39	-0.08459	0.03809	2.79662
0.4	-0.08459	0.03906	2.84169
0.41	-0.08459	0.04004	2.88015
0.42	-0.11131	0.04102	2.9101
0.43	-0.11131	0.04199	2.92743
0.44	-0.09796	0.04297	2.89963
0.45	-0.08459	0.04395	2.85291
0.46	-0.08459	0.04492	2.82834
0.47	-0.12466	0.0459	2.80644
0.48	-0.08459	0.04688	2.77055
0.49	-0.05787	0.04785	2.70262
0.5	-0.05787	0.04883	2.60482
0.51	-0.04449	0.0498	2.54328
0.52	-0.04449	0.05078	2.51905
0.53	-0.00436	0.05176	2.49476
0.54	0.02241	0.05273	2.4905
0.55	0.02241	0.05371	2.50773
0.56	0.06259	0.05469	2.5371
0.57	0.06259	0.05566	2.58825
0.58	0.0894	0.05664	2.6439
0.59	0.12964	0.05762	2.70988
0.6	0.12964	0.05859	2.79185
0.61	0.10281	0.05957	2.85839
0.62	0.12964	0.06055	2.91437
0.63	0.15649	0.06152	2.96515
0.64	0.15649	0.0625	2.98796
0.65	0.16991	0.06348	2.98372
0.66	0.15649	0.06445	2.95754
0.67	0.18335	0.06543	2.91607
0.68	0.19678	0.06641	2.87324
0.69	0.18335	0.06738	2.82132
0.7	0.21022	0.06836	2.74026
0.71	0.22366	0.06934	2.64309
0.72	0.25055	0.07031	2.55535
0.73	0.25055	0.07129	2.49003
0.74	0.23711	0.07227	2.45976
0.75	0.25055	0.07324	2.44924
0.76	0.25055	0.07422	2.44204
0.77	0.27747	0.0752	2.45195
0.78	0.26401	0.07617	2.48861
0.79	0.27747	0.07715	2.54667
0.8	0.27747	0.07813	2.63003
0.81	0.29092	0.0791	2.72529
0.82	0.27747	0.08008	2.80759
0.83	0.25055	0.08105	2.88476
0.84	0.29092	0.08203	2.95296
0.85	0.27747	0.08301	2.99194
0.86	0.30439	0.08398	3.00527
0.87	0.29092	0.08496	2.99771
0.88	0.30439	0.08594	2.97008
0.89	0.31786	0.08691	2.93413
0.9	0.30439	0.08789	2.87892
0.91	0.29092	0.08887	2.79387
0.92	0.30439	0.08984	2.70167
0.93	0.31786	0.09082	2.61281
0.94	0.29092	0.0918	2.53779
0.95	0.30439	0.09277	2.48592
0.96	0.29092	0.09375	2.43756
0.97	0.27747	0.09473	2.40196
0.98	0.29092	0.0957	2.40432
0.99	0.29092	0.09668	2.43939
1	0.27747	0.09766	2.49979
1.01	0.27747	0.09863	2.57383
1.02	0.26401	0.09961	2.6498
1.03	0.26401	0.10059	2.73658
1.04	0.29092	0.10156	2.8198
1.05	0.25055	0.10254	2.86945
1.06	0.25055	0.10352	2.89604
1.07	0.23711	0.10449	2.92185
1.08	0.22366	0.10547	2.9416
1.09	0.21022	0.10645	2.94442
1.1	0.19678	0.10742	2.92633
1.11	0.18335	0.1084	2.87479
1.12	0.19678	0.10938	2.7989
1.13	0.18335	0.11035	2.71517
1.14	0.18335	0.11133	2.63061
1.15	0.18335	0.1123	2.5667
1.16	0.18335	0.11328	2.52107
1.17	0.12964	0.11426	2.47724
1.18	0.11623	0.11523	2.44866
1.19	0.12964	0.11621	2.44164
1.2	0.11623	0.11719	2.45206
1.21	0.10281	0.11816	2.47818
1.22	0.12964	0.11914	2.51241
1.23	0.11623	0.12012	2.56078
1.24	0.10281	0.12109	2.61724
1.25	0.076	0.12207	2.66594
1.26	0.076	0.12305	2.72013
1.27	0.06259	0.12402	2.77569
1.28	0.076	0.125	2.80993
1.29	0.076	0.12598	2.82529
1.3	0.06259	0.12695	2.81887
1.31	0.076	0.12793	2.79172
1.32	0.06259	0.12891	2.76841
1.33	0.06259	0.12988	2.72876
1.34	0.0358	0.13086	2.67182
1.35	0.02241	0.13184	2.63563
1.36	0.0358	0.13281	2.60629
1.37	-0.00436	0.13379	2.58519
1.38	-0.00436	0.13477	2.57468
1.39	-0.00436	0.13574	2.55517
1.4	0.02241	0.13672	2.54698
1.41	-0.00436	0.1377	2.55249
1.42	0.00902	0.13867	2.56075
1.43	0.00902	0.13965	2.5888
1.44	-0.01775	0.14063	2.62359
1.45	-0.00436	0.1416	2.65115
1.46	-0.01775	0.14258	2.67708
1.47	-0.03112	0.14355	2.69874
1.48	-0.05787	0.14453	2.72909
1.49	-0.05787	0.14551	2.75616
1.5	-0.05787	0.14648	2.75653
1.51	-0.01775	0.14746	2.75323
1.52	-0.04449	0.14844	2.74769
1.53	-0.11131	0.14941	2.72856
1.54	-0.07124	0.15039	2.70553
1.55	-0.08459	0.15137	2.6756
1.56	-0.09796	0.15234	2.64875
1.57	-0.09796	0.15332	2.62977
1.58	-0.08459	0.1543	2.60487
1.59	-0.07124	0.15527	2.58441
1.6	-0.05787	0.15625	2.57609
1.61	-0.05787	0.15723	2.57868
1.62	-0.04449	0.1582	2.59489
1.63	-0.05787	0.15918	2.60457
1.64	-0.05787	0.16016	2.61829
1.65	-0.07124	0.16113	2.65597
1.66	-0.04449	0.16211	2.68962
1.67	-0.05787	0.16309	2.71602
1.68	-0.03112	0.16406	2.74294
1.69	-0.04449	0.16504	2.76255
1.7	-0.04449	0.16602	2.78706
1.71	-0.03112	0.16699	2.80121
1.72	-0.04449	0.16797	2.78205
1.73	-0.07124	0.16895	2.74908
1.74	-0.05787	0.16992	2.71246
1.75	-0.05787	0.1709	2.68098
1.76	-0.05787	0.17188	2.65539
1.77	-0.05787	0.17285	2.61871
1.78	-0.04449	0.17383	2.5793
1.79	-0.05787	0.1748	2.54535
1.8	-0.04449	0.17578	2.51557
1.81	-0.07124	0.17676	2.5084
1.82	-0.07124	0.17773	2.51662
1.83	-0.04449	0.17871	2.52919
1.84	-0.05787	0.17969	2.56107
1.85	-0.05787	0.18066	2.5997
1.86	-0.08459	0.18164	2.63439
1.87	-0.07124	0.18262	2.6731
1.88	-0.08459	0.18359	2.71441
1.89	-0.08459	0.18457	2.754
1.9	-0.08459	0.18555	2.78356
1.91	-0.07124	0.18652	2.78665
1.92	-0.07124	0.1875	2.77852
1.93	-0.07124	0.18848	2.77659
1.94	-0.07124	0.18945	2.7644
1.95	-0.08459	0.19043	2.73813
1.96	-0.05787	0.19141	2.69333
1.97	-0.05787	0.19238	2.63731
1.98	-0.07124	0.19336	2.60134
1.99	-0.05787	0.19434	2.5704
2	-0.07124	0.19531	2.52688
2.01	-0.08459	0.19629	2.49233
2.02	-0.05787	0.19727	2.47143
2.03	-0.05787	0.19824	2.46921
2.04	-0.05787	0.19922	2.4914
2.05	-0.07124	0.2002	2.51803
2.06	-0.08459	0.20117	2.54638
2.07	-0.05787	0.20215	2.58133
2.08	-0.05787	0.20313	2.61635
2.09	-0.04449	0.2041	2.65165
2.1	-0.04449	0.20508	2.68796
2.11	-0.07124	0.20605	2.72589
2.12	-0.07124	0.20703	2.76309
2.13	-0.08459	0.20801	2.78223
2.14	-0.07124	0.20898	2.76901
2.15	-0.04449	0.20996	2.74117
2.16	-0.07124	0.21094	2.71105
2.17	-0.07124	0.21191	2.6772
2.18	-0.05787	0.21289	2.65309
2.19	-0.04449	0.21387	2.62904
2.2	-0.01775	0.21484	2.59351
2.21	-0.04449	0.21582	2.57042
2.22	-0.05787	0.2168	2.55377
2.23	-0.07124	0.21777	2.53343
2.24	-0.08459	0.21875	2.5304
2.25	-0.09796	0.21973	2.52939
2.26	-0.08459	0.2207	2.52883
2.27	-0.07124	0.22168	2.54504
2.28	-0.09796	0.22266	2.56794
2.29	-0.05787	0.22363	2.59871
2.3	-0.07124	0.22461	2.63545
2.31	-0.07124	0.22559	2.66608
2.32	-0.09796	0.22656	2.69567
2.33	-0.08459	0.22754	2.72667
2.34	-0.09796	0.22852	2.74419
2.35	-0.05787	0.22949	2.75804
2.36	-0.08459	0.23047	2.77054
2.37	-0.09796	0.23145	2.76011
2.38	-0.08459	0.23242	2.7421
2.39	-0.08459	0.2334	2.73022
2.4	-0.09796	0.23438	2.70705
2.41	-0.09796	0.23535	2.68215
2.42	-0.09796	0.23633	2.65356
2.43	-0.12466	0.2373	2.61212
2.44	-0.09796	0.23828	2.58797
2.45	-0.12466	0.23926	2.57834
2.46	-0.09796	0.24023	2.56944
2.47	-0.09796	0.24121	2.56566
2.48	-0.09796	0.24219	2.55924
2.49	-0.09796	0.24316	2.57141
2.5	-0.09796	0.24414	2.61025
2.51	-0.12466	0.24512	2.64161
2.52	-0.09796	0.24609	2.66825
2.53	-0.11131	0.24707	2.70158
2.54	-0.13801	0.24805	2.72834
2.55	-0.11131	0.24902	2.75105
2.56	-0.13801	0.25	2.76884
2.57	-0.13801	0.25098	2.76882
2.58	-0.12466	0.25195	2.76178
2.59	-0.13801	0.25293	2.7536
2.6	-0.12466	0.25391	2.73596
2.61	-0.12466	0.25488	2.71391
2.62	-0.15136	0.25586	2.68292
2.63	-0.09796	0.25684	2.64546
2.64	-0.11131	0.25781	2.62012
2.65	-0.09796	0.25879	2.60098
2.66	-0.12466	0.25977	2.5767
2.67	-0.12466	0.26074	2.5605
2.68	-0.12466	0.26172	2.5529
2.69	-0.11131	0.2627	2.55119
2.7	-0.03112	0.26367	2.57067
2.71	-0.04449	0.26465	2.60492
2.72	-0.03112	0.26563	2.63752
2.73	0.00902	0.2666	2.66901
2.74	0.00902	0.26758	2.69764
2.75	0.02241	0.26855	2.71624
2.76	0.0358	0.26953	2.73125
2.77	0.06259	0.27051	2.7451
2.78	0.12964	0.27148	2.74827
2.79	0.10281	0.27246	2.74269
2.8	0.12964	0.27344	2.73018
2.81	0.11623	0.27441	2.70862
2.82	0.12964	0.27539	2.6823
2.83	0.11623	0.27637	2.647
2.84	0.10281	0.27734	2.60824
2.85	0.15649	0.27832	2.57955
2.86	0.15649	0.2793	2.55477
2.87	0.18335	0.28027	2.54143
2.88	0.14306	0.28125	2.54341
2.89	0.18335	0.28223	2.54264
2.9	0.18335	0.2832	2.55527
2.91	0.19678	0.28418	2.57973
2.92	0.22366	0.28516	2.59868
2.93	0.22366	0.28613	2.63596
2.94	0.26401	0.28711	2.66908
2.95	0.26401	0.28809	2.68731
2.96	0.29092	0.28906	2.7249
2.97	0.29092	0.29004	2.75329
2.98	0.29092	0.29102	2.75441
2.99	0.30439	0.29199	2.74557
3	0.29092	0.29297	2.72053
3.01	0.30439	0.29395	2.69733
3.02	0.30439	0.29492	2.67803
3.03	0.29092	0.2959	2.64012
3.04	0.29092	0.29688	2.5962
3.05	0.31786	0.29785	2.56085
3.06	0.27747	0.29883	2.54055
3.07	0.27747	0.2998	2.53268
3.08	0.29092	0.30078	2.52462
3.09	0.29092	0.30176	2.51245
3.1	0.27747	0.30273	2.50468
3.11	0.29092	0.30371	2.51896
3.12	0.30439	0.30469	2.55162
3.13	0.27747	0.30566	2.58508
3.14	0.30439	0.30664	2.62094
3.15	0.30439	0.30762	2.65344
3.16	0.29092	0.30859	2.68119
3.17	0.30439	0.30957	2.71185
3.18	0.30439	0.31055	2.72883
3.19	0.27747	0.31152	2.7286
3.2	0.29092	0.3125	2.7243
3.21	0.23711	0.31348	2.71506
3.22	0.26401	0.31445	2.71032
3.23	0.25055	0.31543	2.69842
3.24	0.21022	0.31641	2.66795
3.25	0.22366	0.31738	2.64182
3.26	0.23711	0.31836	2.61257
3.27	0.22366	0.31934	2.57285
3.28	0.19678	0.32031	2.54132
3.29	0.22366	0.32129	2.51092
3.3	0.19678	0.32227	2.48033
3.31	0.16991	0.32324	2.47193
3.32	0.16991	0.32422	2.47414
3.33	0.14306	0.3252	2.48616
3.34	0.15649	0.32617	2.52047
3.35	0.14306	0.32715	2.55474
3.36	0.11623	0.32813	2.5952
3.37	0.10281	0.3291	2.65054
3.38	0.11623	0.33008	2.69385
3.39	0.12964	0.33105	2.72943
3.4	0.11623	0.33203	2.76438
3.41	0.10281	0.33301	2.78184
3.42	0.10281	0.33398	2.78787
3.43	0.0894	0.33496	2.78041
3.44	0.0894	0.33594	2.75165
3.45	0.076	0.33691	2.71768
3.46	0.10281	0.33789	2.67949
3.47	0.06259	0.33887	2.62857
3.48	0.04919	0.33984	2.57156
3.49	0.0894	0.34082	2.51709
3.5	0.076	0.3418	2.47316
3.51	0.06259	0.34277	2.44325
3.52	0.04919	0.34375	2.42615
3.53	0.04919	0.34473	2.42317
3.54	0.076	0.3457	2.43656
3.55	0.0358	0.34668	2.46942
3.56	0.04919	0.34766	2.50969
3.57	0.0358	0.34863	2.55659
3.58	0.04919	0.34961	2.61885
3.59	0.06259	0.35059	2.67066
3.6	0.04919	0.35156	2.70379
3.61	0.06259	0.35254	2.73084
3.62	0.04919	0.35352	2.74781
3.63	0.04919	0.35449	2.76921
3.64	0.02241	0.35547	2.77999
3.65	0.02241	0.35645	2.75298
3.66	0.0358	0.35742	2.71987
3.67	0.02241	0.3584	2.68558
3.68	0.02241	0.35938	2.64224
3.69	0.02241	0.36035	2.60666
3.7	0.0358	0.36133	2.55215
3.71	0.0358	0.3623	2.4876
3.72	0.00902	0.36328	2.46081
3.73	0.02241	0.36426	2.44893
3.74	-0.03112	0.36523	2.44228
3.75	-0.01775	0.36621	2.4554
3.76	-0.04449	0.36719	2.46799
3.77	-0.03112	0.36816	2.49752
3.78	0.00902	0.36914	2.55192
3.79	-0.00436	0.37012	2.58866
3.8	-0.01775	0.37109	2.62128
3.81	-0.00436	0.37207	2.66384
3.82	-0.01775	0.37305	2.69312
3.83	-0.00436	0.37402	2.71838
3.84	-0.03112	0.375	2.72067
3.85	-0.01775	0.37598	2.69431
3.86	-0.01775	0.37695	2.68204
3.87	-0.03112	0.37793	2.67003
3.88	-0.01775	0.37891	2.64567
3.89	-0.00436	0.37988	2.6193
3.9	-0.00436	0.38086	2.57558
3.91	-0.03112	0.38184	2.53897
3.92	-0.01775	0.38281	2.52739
3.93	-0.00436	0.38379	2.51578
3.94	-0.00436	0.38477	2.50852
3.95	-0.03112	0.38574	2.50844
3.96	-0.03112	0.38672	2.50353
3.97	-0.03112	0.3877	2.51486
3.98	-0.01775	0.38867	2.54021
3.99	-0.01775	0.38965	2.55227
4	-0.01775	0.39063	2.5662
4.01	0.00902	0.3916	2.58822
4.02	0.00902	0.39258	2.60848
4.03	-0.00436	0.39355	2.6347
4.04	-0.03112	0.39453	2.65172
4.05	0.00902	0.39551	2.65162
4.06	-0.03112	0.39648	2.64917
4.07	-0.01775	0.39746	2.63627
4.08	0.00902	0.39844	2.61757
4.09	-0.01775	0.39941	2.60149
4.1	0.00902	0.40039	2.57557
4.11	-0.01775	0.40137	2.53754
4.12	-0.00436	0.40234	2.49751
4.13	-0.01775	0.40332	2.47366
4.14	-0.00436	0.4043	2.47172
4.15	-0.05787	0.40527	2.48224
4.16	-0.01775	0.40625	2.48987
4.17	-0.01775	0.40723	2.48924
4.18	-0.03112	0.4082	2.49822
4.19	-0.00436	0.40918	2.53507
4.2	-0.01775	0.41016	2.5818
4.21	-0.03112	0.41113	2.6146
4.22	-0.03112	0.41211	2.63989
4.23	-0.01775	0.41309	2.65878
4.24	-0.00436	0.41406	2.67955
4.25	-0.03112	0.41504	2.70361
4.26	-0.01775	0.41602	2.70466
4.27	-0.03112	0.41699	2.69685
4.28	-0.01775	0.41797	2.6867
4.29	-0.05787	0.41895	2.65454
4.3	-0.03112	0.41992	2.61813
4.31	-0.03112	0.4209	2.56767
4.32	-0.01775	0.42188	2.50314
4.33	-0.01775	0.42285	2.46532
4.34	-0.03112	0.42383	2.43601
4.35	-0.01775	0.4248	2.40954
4.36	-0.09796	0.42578	2.40605
4.37	-0.05787	0.42676	2.40516
4.38	-0.03112	0.42773	2.42484
4.39	-0.05787	0.42871	2.47007
4.4	-0.04449	0.42969	2.50441
4.41	-0.07124	0.43066	2.55775
4.42	-0.07124	0.43164	2.62656
4.43	-0.07124	0.43262	2.6734
4.44	-0.07124	0.43359	2.72133
4.45	-0.07124	0.43457	2.75809
4.46	-0.05787	0.43555	2.77455
4.47	-0.08459	0.43652	2.79353
4.48	-0.05787	0.4375	2.79989
4.49	-0.08459	0.43848	2.78912
4.5	-0.08459	0.43945	2.77214
4.51	-0.08459	0.44043	2.73989
4.52	-0.09796	0.44141	2.68886
4.53	-0.11131	0.44238	2.62435
4.54	-0.05787	0.44336	2.55637
4.55	-0.08459	0.44434	2.49327
4.56	-0.05787	0.44531	2.44571
4.57	-0.07124	0.44629	2.41633
4.58	-0.09796	0.44727	2.39673
4.59	-0.08459	0.44824	2.39821
4.6	-0.08459	0.44922	2.41791
4.61	-0.08459	0.4502	2.43891
4.62	-0.09796	0.45117	2.48047
4.63	-0.08459	0.45215	2.5447
4.64	-0.08459	0.45313	2.60547
4.65	-0.08459	0.4541	2.66954
4.66	-0.07124	0.45508	2.72298
4.67	-0.09796	0.45605	2.76168
4.68	-0.08459	0.45703	2.81309
4.69	-0.08459	0.45801	2.84664
4.7	-0.09796	0.45898	2.86304
4.71	-0.09796	0.45996	2.88863
4.72	-0.11131	0.46094	2.88641
4.73	-0.08459	0.46191	2.87077
4.74	-0.11131	0.46289	2.86649
4.75	-0.07124	0.46387	2.84705
4.76	-0.07124	0.46484	2.83201
4.77	-0.05787	0.46582	2.82476
4.78	-0.08459	0.4668	2.81285
4.79	-0.08459	0.46777	2.82124
4.8	-0.09796	0.46875	2.84481
4.81	-0.07124	0.46973	2.8766
4.82	-0.09796	0.4707	2.92224
4.83	-0.07124	0.47168	2.96573
4.84	-0.08459	0.47266	3.01229
4.85	-0.09796	0.47363	3.06835
4.86	-0.09796	0.47461	3.13159
4.87	-0.11131	0.47559	3.21703
4.88	-0.07124	0.47656	3.29293
4.89	-0.09796	0.47754	3.3385
4.9	-0.09796	0.47852	3.38382
4.91	-0.12466	0.47949	3.44191
4.92	-0.05787	0.48047	3.52516
4.93	-0.03112	0.48145	3.60252
4.94	-0.01775	0.48242	3.64222
4.95	-0.00436	0.4834	3.66988
4.96	-0.01775	0.48438	3.70236
4.97	0.02241	0.48535	3.73635
4.98	0.02241	0.48633	3.78664
4.99	0.06259	0.4873	3.86158
5	0.12964	0.48828	3.92338
5.01	0.14306	0.48926	3.96838
5.02	0.14306	0.49023	4.00716
5.03	0.12964	0.49121	4.07088
5.04	0.12964	0.49219	4.17794
5.05	0.11623	0.49316	4.26389
5.06	0.15649	0.49414	4.31753
5.07	0.14306	0.49512	4.39004
5.08	0.15649	0.49609	4.49375
5.09	0.18335	0.49707	4.57164
5.1	0.21022	0.49805	4.61824
5.11	0.21022	0.49902	4.67395
5.12	0.25055	0.5	4.74865
5.13	0.25055	0.50098	4.82235
5.14	0.25055	0.50195	4.87014
5.15	0.23711	0.50293	4.90629
5.16	0.27747	0.50391	4.94202
5.17	0.26401	0.50488	4.97709
5.18	0.25055	0.50586	5.02834
5.19	0.23711	0.50684	5.10835
5.2	0.27747	0.50781	5.1845
5.21	0.25055	0.50879	5.24362
5.22	0.25055	0.50977	5.32274
5.23	0.23711	0.51074	5.43231
5.24	0.27747	0.51172	5.53692
5.25	0.25055	0.5127	5.64047
5.26	0.26401	0.51367	5.76227
5.27	0.26401	0.51465	5.8773
5.28	0.23711	0.51563	5.99313
5.29	0.25055	0.5166	6.10975
5.3	0.26401	0.51758	6.19907
5.31	0.26401	0.51855	6.26857
5.32	0.29092	0.51953	6.36946
5.33	0.27747	0.52051	6.4686
5.34	0.27747	0.52148	6.50834
5.35	0.27747	0.52246	6.53294
5.36	0.26401	0.52344	6.5653
5.37	0.25055	0.52441	6.59287
5.38	0.25055	0.52539	6.65085
5.39	0.23711	0.52637	6.72462
5.4	0.26401	0.52734	6.75717
5.41	0.25055	0.52832	6.79538
5.42	0.22366	0.5293	6.82906
5.43	0.22366	0.53027	6.89208
5.44	0.21022	0.53125	7.03769
5.45	0.21022	0.53223	7.13927
5.46	0.21022	0.5332	7.14231
5.47	0.16991	0.53418	7.14172
5.48	0.14306	0.53516	7.12206
5.49	0.14306	0.53613	7.11793
5.5	0.14306	0.53711	7.23788
5.51	0.11623	0.53809	7.37743
5.52	0.11623	0.53906	7.46559
5.53	0.12964	0.54004	7.56088
5.54	0.11623	0.54102	7.65317
5.55	0.0894	0.54199	7.71987
5.56	0.11623	0.54297	7.76481
5.57	0.11623	0.54395	7.7898
5.58	0.0894	0.54492	7.81799
5.59	0.06259	0.5459	7.84425
5.6	0.06259	0.54688	7.86713
5.61	0.06259	0.54785	7.91216
5.62	0.04919	0.54883	7.9622
5.63	0.06259	0.5498	8.00399
5.64	0.04919	0.55078	8.05211
5.65	0.02241	0.55176	8.09007
5.66	0.0358	0.55273	8.12183
5.67	0.06259	0.55371	8.16435
5.68	0.04919	0.55469	8.23339
5.69	0.0358	0.55566	8.25454
5.7	0.06259	0.55664	8.22381
5.71	0.00902	0.55762	8.26122
5.72	0.0358	0.55859	8.38359
5.73	0.0358	0.55957	8.51089
5.74	0.04919	0.56055	8.59457
5.75	0.0358	0.56152	8.70046
5.76	0.04919	0.5625	8.80346
5.77	0.02241	0.56348	8.86334
5.78	0.0358	0.56445	8.914
5.79	0.00902	0.56543	8.97322
5.8	0.02241	0.56641	9.03809
5.81	0.02241	0.56738	9.08553
5.82	0.02241	0.56836	9.11177
5.83	0.0358	0.56934	9.13453
5.84	0.02241	0.57031	9.16235
5.85	0.0358	0.57129	9.18963
5.86	0.0358	0.57227	9.20795
5.87	0.0358	0.57324	9.23486
5.88	0.00902	0.57422	9.24274
5.89	-0.01775	0.5752	9.21564
5.9	-0.01775	0.57617	9.22938
5.91	-0.03112	0.57715	9.25622
5.92	-0.05787	0.57813	9.26177
5.93	-0.05787	0.5791	9.25918
5.94	-0.04449	0.58008	9.27551
5.95	-0.00436	0.58105	9.26871
5.96	-0.01775	0.58203	9.21424
5.97	0.00902	0.58301	9.21473
5.98	-0.03112	0.58398	9.25151
5.99	-0.01775	0.58496	9.28188
6	-0.00436	0.58594	9.32951
6.01	-0.01775	0.58691	9.38428
6.02	-0.04449	0.58789	9.43355
6.03	-0.03112	0.58887	9.49115
6.04	-0.04449	0.58984	9.53637
6.05	-0.01775	0.59082	9.56836
6.06	-0.03112	0.5918	9.61284
6.07	-0.05787	0.59277	9.66203
6.08	-0.01775	0.59375	9.74976
6.09	-0.01775	0.59473	9.84005
6.1	-0.04449	0.5957	9.88371
6.11	-0.03112	0.59668	9.92792
6.12	-0.04449	0.59766	10.0231
6.13	-0.07124	0.59863	10.1281
6.14	-0.00436	0.59961	10.1823
6.15	-0.03112	0.60059	10.215
6.16	-0.04449	0.60156	10.249
6.17	-0.05787	0.60254	10.2989
6.18	-0.05787	0.60352	10.3506
6.19	-0.05787	0.60449	10.3877
6.2	-0.03112	0.60547	10.4249
6.21	-0.01775	0.60645	10.4491
6.22	-0.03112	0.60742	10.4626
6.23	-0.07124	0.6084	10.4738
6.24	-0.04449	0.60938	10.4799
6.25	-0.04449	0.61035	10.4954
6.26	-0.04449	0.61133	10.5162
6.27	-0.07124	0.6123	10.5442
6.28	-0.07124	0.61328	10.5893
6.29	-0.04449	0.61426	10.6473
6.3	-0.05787	0.61523	10.7217
6.31	-0.05787	0.61621	10.8013
6.32	-0.03112	0.61719	10.8662
6.33	-0.05787	0.61816	10.9396
6.34	-0.03112	0.61914	11.0453
6.35	-0.00436	0.62012	11.1295
6.36	-0.07124	0.62109	11.1691
6.37	-0.04449	0.62207	11.194
6.38	-0.04449	0.62305	11.1968
6.39	-0.03112	0.62402	11.1787
6.4	-0.04449	0.625	11.1709
6.41	-0.03112	0.62598	11.1768
6.42	-0.04449	0.62695	11.1717
6.43	-0.04449	0.62793	11.1611
6.44	-0.01775	0.62891	11.1626
6.45	-0.03112	0.62988	11.1668
6.46	-0.05787	0.63086	11.1726
6.47	-0.01775	0.63184	11.1788
6.48	-0.05787	0.63281	11.1815
6.49	-0.03112	0.63379	11.2016
6.5	-0.03112	0.63477	11.2351
6.51	-0.03112	0.63574	11.2758
6.52	-0.03112	0.63672	11.3431
6.53	-0.01775	0.6377	11.4076
6.54	-0.04449	0.63867	11.4547
6.55	-0.01775	0.63965	11.5114
6.56	-0.01775	0.64063	11.5721
6.57	-0.04449	0.6416	11.6413
6.58	-0.04449	0.64258	11.7139
6.59	-0.01775	0.64355	11.7638
6.6	-0.03112	0.64453	11.8034
6.61	-0.04449	0.64551	11.8484
6.62	-0.03112	0.64648	11.8808
6.63	-0.04449	0.64746	11.9128
6.64	-0.01775	0.64844	11.9581
6.65	-0.04449	0.64941	11.9728
6.66	-0.01775	0.65039	11.9853
6.67	-0.05787	0.65137	12.0168
6.68	-0.05787	0.65234	12.0214
6.69	-0.04449	0.65332	12.0295
6.7	-0.04449	0.6543	12.0477
6.71	-0.03112	0.65527	12.0557
6.72	-0.04449	0.65625	12.0787
6.73	-0.01775	0.65723	12.1028
6.74	-0.03112	0.6582	12.1055
6.75	-0.04449	0.65918	12.1004
6.76	-0.03112	0.66016	12.0981
6.77	-0.05787	0.66113	12.105
6.78	-0.05787	0.66211	12.131
6.79	-0.04449	0.66309	12.1602
6.8	-0.04449	0.66406	12.206
6.81	-0.04449	0.66504	12.2874
6.82	-0.04449	0.66602	12.3417
6.83	-0.05787	0.66699	12.3634
6.84	-0.04449	0.66797	12.3839
6.85	-0.04449	0.66895	12.3915
6.86	-0.05787	0.66992	12.4019
6.87	-0.07124	0.6709	12.4193
6.88	-0.03112	0.67188	12.4239
6.89	-0.05787	0.67285	12.4361
6.9	-0.05787	0.67383	12.4573
6.91	-0.05787	0.6748	12.4749
6.92	-0.07124	0.67578	12.5076
6.93	-0.05787	0.67676	12.5434
6.94	-0.01775	0.67773	12.5775
6.95	-0.04449	0.67871	12.6279
6.96	-0.05787	0.67969	12.6745
6.97	-0.05787	0.68066	12.7115
6.98	-0.07124	0.68164	12.7431
6.99	-0.05787	0.68262	12.7597
7	-0.05787	0.68359	12.7778
7.01	-0.08459	0.68457	12.8018
7.02	-0.03112	0.68555	12.8301
7.03	-0.05787	0.68652	12.8617
7.04	-0.05787	0.6875	12.8711
7.05	-0.03112	0.68848	12.872
7.06	-0.04449	0.68945	12.8806
7.07	-0.03112	0.69043	12.879
7.08	-0.03112	0.69141	12.8846
7.09	-0.00436	0.69238	12.8967
7.1	-0.01775	0.69336	12.8962
7.11	-0.00436	0.69434	12.9067
7.12	-0.01775	0.69531	12.9155
7.13	0.02241	0.69629	12.9262
7.14	0.06259	0.69727	12.9672
7.15	0.06259	0.69824	12.9963
7.16	0.076	0.69922	13.0207
7.17	0.0894	0.7002	13.0548
7.18	0.0894	0.70117	13.0776
7.19	0.0894	0.70215	13.1039
7.2	0.12964	0.70313	13.1278
7.21	0.10281	0.7041	13.1272
7.22	0.0894	0.70508	13.1625
7.23	0.12964	0.70605	13.2194
7.24	0.14306	0.70703	13.2572
7.25	0.15649	0.70801	13.3281
7.26	0.18335	0.70898	13.296
7.27	0.19678	0.70996	13.2263
7.28	0.21022	0.71094	13.2339
7.29	0.23711	0.71191	13.2141
7.3	0.22366	0.71289	13.2021
7.31	0.22366	0.71387	13.2137
7.32	0.25055	0.71484	13.2069
7.33	0.25055	0.71582	13.2058
7.34	0.25055	0.7168	13.2209
7.35	0.26401	0.71777	13.2284
7.36	0.26401	0.71875	13.2536
7.37	0.26401	0.71973	13.2818
7.38	0.30439	0.7207	13.3058
7.39	0.27747	0.72168	13.347
7.4	0.27747	0.72266	13.3824
7.41	0.26401	0.72363	13.4105
7.42	0.25055	0.72461	13.4425
7.43	0.27747	0.72559	13.4675
7.44	0.26401	0.72656	13.4918
7.45	0.27747	0.72754	13.5228
7.46	0.30439	0.72852	13.5442
7.47	0.27747	0.72949	13.5606
7.48	0.30439	0.73047	13.585
7.49	0.30439	0.73145	13.6062
7.5	0.29092	0.73242	13.6101
7.51	0.29092	0.7334	13.603
7.52	0.27747	0.73438	13.5941
7.53	0.27747	0.73535	13.5782
7.54	0.29092	0.73633	13.5833
7.55	0.27747	0.7373	13.5831
7.56	0.27747	0.73828	13.5551
7.57	0.29092	0.73926	13.544
7.58	0.27747	0.74023	13.5519
7.59	0.26401	0.74121	13.5526
7.6	0.26401	0.74219	13.4994
7.61	0.22366	0.74316	13.5344
7.62	0.23711	0.74414	13.6267
7.63	0.21022	0.74512	13.6371
7.64	0.19678	0.74609	13.6429
7.65	0.19678	0.74707	13.6597
7.66	0.18335	0.74805	13.6757
7.67	0.18335	0.74902	13.6792
7.68	0.18335	0.75	13.6901
7.69	0.16991	0.75098	13.7099
7.7	0.14306	0.75195	13.7192
7.71	0.15649	0.75293	13.7347
7.72	0.12964	0.75391	13.7514
7.73	0.12964	0.75488	13.7668
7.74	0.11623	0.75586	13.8022
7.75	0.14306	0.75684	13.8228
7.76	0.10281	0.75781	13.8317
7.77	0.0894	0.75879	13.8635
7.78	0.0894	0.75977	13.8763
7.79	0.0894	0.76074	13.8674
7.8	0.0894	0.76172	13.882
7.81	0.04919	0.7627	13.8963
7.82	0.0894	0.76367	13.9011
7.83	0.06259	0.76465	13.9121
7.84	0.06259	0.76563	13.9051
7.85	0.076	0.7666	13.9055
7.86	0.06259	0.76758	13.9241
7.87	0.0358	0.76855	13.9171
7.88	0.04919	0.76953	13.9058
7.89	0.0358	0.77051	13.902
7.9	0.0358	0.77148	13.8887
7.91	0.00902	0.77246	13.8928
7.92	-0.01775	0.77344	13.8967
7.93	-0.00436	0.77441	13.8832
7.94	0.02241	0.77539	13.8799
7.95	-0.00436	0.77637	13.8773
7.96	-0.00436	0.77734	13.8825
7.97	0.00902	0.77832	13.8981
7.98	-0.00436	0.7793	13.902
7.99	0.00902	0.78027	13.9096
8	-0.00436	0.78125	13.9274
8.01	-0.00436	0.78223	13.9446
8.02	0.02241	0.7832	13.959
8.03	-0.01775	0.78418	13.9639
8.04	-0.01775	0.78516	13.9689
8.05	-0.00436	0.78613	13.9823
8.06	-0.03112	0.78711	13.9872
8.07	-0.05787	0.78809	13.9849
8.08	-0.05787	0.78906	13.9821
8.09	-0.04449	0.79004	13.9795
8.1	-0.08459	0.79102	13.9777
8.11	-0.07124	0.79199	13.968
8.12	-0.03112	0.79297	13.9557
8.13	-0.07124	0.79395	13.9482
8.14	-0.05787	0.79492	13.9343
8.15	-0.07124	0.7959	13.9237
8.16	-0.05787	0.79688	13.92
8.17	-0.04449	0.79785	13.9079
8.18	-0.04449	0.79883	13.9031
8.19	-0.04449	0.7998	13.902
8.2	-0.05787	0.80078	13.9019
8.21	-0.04449	0.80176	13.9139
8.22	-0.05787	0.80273	13.9172
8.23	-0.05787	0.80371	13.9202
8.24	-0.04449	0.80469	13.9356
8.25	-0.05787	0.80566	13.9439
8.26	-0.03112	0.80664	13.9554
8.27	-0.04449	0.80762	13.9678
8.28	-0.04449	0.80859	13.9672
8.29	-0.04449	0.80957	13.9699
8.3	-0.03112	0.81055	13.9717
8.31	-0.05787	0.81152	13.967
8.32	-0.04449	0.8125	13.9692
8.33	-0.07124	0.81348	13.9713
8.34	-0.04449	0.81445	13.9667
8.35	-0.07124	0.81543	13.9619
8.36	-0.07124	0.81641	13.9608
8.37	-0.05787	0.81738	13.9592
8.38	-0.05787	0.81836	13.9594
8.39	-0.07124	0.81934	13.9555
8.4	-0.07124	0.82031	13.95
8.41	-0.04449	0.82129	13.9519
8.42	-0.07124	0.82227	13.9569
8.43	-0.05787	0.82324	13.9507
8.44	-0.04449	0.82422	13.9451
8.45	-0.08459	0.8252	13.9452
8.46	-0.07124	0.82617	13.9405
8.47	-0.04449	0.82715	13.95
8.48	-0.05787	0.82813	13.957
8.49	-0.04449	0.8291	13.9555
8.5	-0.04449	0.83008	13.9599
8.51	-0.04449	0.83105	13.9651
8.52	-0.03112	0.83203	13.9677
8.53	-0.04449	0.83301	13.97
8.54	-0.03112	0.83398	13.9691
8.55	-0.05787	0.83496	13.9639
8.56	-0.07124	0.83594	13.9626
8.57	-0.05787	0.83691	13.9654
8.58	-0.03112	0.83789	13.9656
8.59	-0.04449	0.83887	13.9625
8.6	-0.05787	0.83984	13.956
8.61	-0.04449	0.84082	13.9525
8.62	-0.07124	0.8418	13.9558
8.63	-0.05787	0.84277	13.9546
8.64	-0.03112	0.84375	13.9488
8.65	-0.04449	0.84473	13.9475
8.66	-0.05787	0.8457	13.94
8.67	-0.05787	0.84668	13.9325
8.68	-0.07124	0.84766	13.9377
8.69	-0.05787	0.84863	13.9762
8.7	-0.05787	0.84961	14.021
8.71	-0.03112	0.85059	14.0312
8.72	-0.05787	0.85156	14.0405
8.73	-0.05787	0.85254	14.0388
8.74	-0.05787	0.85352	14.0228
8.75	-0.05787	0.85449	14.0073
8.76	-0.05787	0.85547	13.9954
8.77	-0.05787	0.85645	13.9962
8.78	-0.04449	0.85742	13.9954
8.79	-0.03112	0.8584	13.9918
8.8	-0.05787	0.85938	13.9871
8.81	-0.04449	0.86035	13.9791
8.82	-0.03112	0.86133	13.9813
8.83	-0.07124	0.8623	13.9884
8.84	-0.05787	0.86328	13.988
8.85	-0.05787	0.86426	13.9849
8.86	-0.08459	0.86523	13.9763
8.87	-0.07124	0.86621	13.9711
8.88	-0.05787	0.86719	13.9697
8.89	-0.05787	0.86816	13.9588
8.9	-0.05787	0.86914	13.9419
8.91	-0.07124	0.87012	13.9304
8.92	-0.07124	0.87109	13.9227
8.93	-0.07124	0.87207	13.9033
8.94	-0.08459	0.87305	13.8552
8.95	-0.08459	0.87402	13.796
8.96	-0.07124	0.875	13.7535
8.97	-0.09796	0.87598	13.7253
8.98	-0.09796	0.87695	13.7076
8.99	-0.09796	0.87793	13.6962
9	-0.09796	0.87891	13.6848
9.01	-0.09796	0.87988	13.6736
9.02	-0.08459	0.88086	13.6667
9.03	-0.08459	0.88184	13.6576
9.04	-0.07124	0.88281	13.645
9.05	-0.09796	0.88379	13.6358
9.06	-0.09796	0.88477	13.6242
9.07	-0.08459	0.88574	13.6141
9.08	-0.09796	0.88672	13.6096
9.09	-0.09796	0.8877	13.5988
9.1	-0.08459	0.88867	13.5915
9.11	-0.11131	0.88965	13.575
9.12	-0.09796	0.89063	13.5474
9.13	-0.11131	0.8916	13.5237
9.14	-0.11131	0.89258	13.4707
9.15	-0.09796	0.89355	13.4377
9.16	-0.11131	0.89453	13.4294
9.17	-0.12466	0.89551	13.4021
9.18	-0.08459	0.89648	13.3855
9.19	-0.08459	0.89746	13.3834
9.2	-0.09796	0.89844	13.3758
9.21	-0.08459	0.89941	13.3549
9.22	-0.08459	0.90039	13.3304
9.23	-0.09796	0.90137	13.3096
9.24	-0.05787	0.90234	13.2849
9.25	-0.05787	0.90332	13.2543
9.26	-0.09796	0.9043	13.1651
9.27	-0.05787	0.90527	13.0656
9.28	-0.04449	0.90625	13.0368
9.29	-0.05787	0.90723	13.0222
9.3	-0.05787	0.9082	13.0028
9.31	-0.03112	0.90918	12.9803
9.32	-0.00436	0.91016	12.9675
9.33	0.0358	0.91113	12.9645
9.34	0.02241	0.91211	12.9602
9.35	0.00902	0.91309	12.9512
9.36	0.0894	0.91406	12.9361
9.37	0.0894	0.91504	12.9244
9.38	0.0894	0.91602	12.9333
9.39	0.10281	0.91699	12.9493
9.4	0.0894	0.91797	12.9543
9.41	0.076	0.91895	13.0631
9.42	0.12964	0.91992	13.1465
9.43	0.15649	0.9209	13.1308
9.44	0.15649	0.92188	13.128
9.45	0.19678	0.92285	13.1126
9.46	0.19678	0.92383	13.0975
9.47	0.18335	0.9248	13.0833
9.48	0.22366	0.92578	13.0665
9.49	0.21022	0.92676	13.0492
9.5	0.21022	0.92773	13.0622
9.51	0.21022	0.92871	13.095
9.52	0.25055	0.92969	13.1156
9.53	0.22366	0.93066	13.1185
9.54	0.26401	0.93164	13.1072
9.55	0.25055	0.93262	13.0983
9.56	0.26401	0.93359	13.0938
9.57	0.22366	0.93457	13.089
9.58	0.23711	0.93555	13.0862
9.59	0.22366	0.93652	13.0808
9.6	0.23711	0.9375	13.0752
9.61	0.25055	0.93848	13.0692
9.62	0.25055	0.93945	13.0602
9.63	0.25055	0.94043	13.0474
9.64	0.27747	0.94141	13.0395
9.65	0.25055	0.94238	13.0344
9.66	0.26401	0.94336	13.0285
9.67	0.26401	0.94434	12.9416
9.68	0.25055	0.94531	12.8404
9.69	0.25055	0.94629	12.8072
9.7	0.23711	0.94727	12.7725
9.71	0.26401	0.94824	12.7543
9.72	0.23711	0.94922	12.7317
9.73	0.26401	0.9502	12.7007
9.74	0.22366	0.95117	12.6843
9.75	0.21022	0.95215	12.654
9.76	0.21022	0.95313	12.5989
9.77	0.21022	0.9541	12.5369
9.78	0.18335	0.95508	12.4787
9.79	0.16991	0.95605	12.447
9.8	0.18335	0.95703	12.4332
9.81	0.19678	0.95801	12.3972
9.82	0.16991	0.95898	12.3573
9.83	0.15649	0.95996	12.3273
9.84	0.18335	0.96094	12.2844
9.85	0.14306	0.96191	12.2592
9.86	0.12964	0.96289	12.2167
9.87	0.16991	0.96387	12.1529
9.88	0.10281	0.96484	12.1366
9.89	0.0894	0.96582	12.1235
9.9	0.11623	0.9668	12.0997
9.91	0.06259	0.96777	12.0875
9.92	0.0894	0.96875	12.0657
9.93	0.0358	0.96973	12.0473
9.94	0.076	0.9707	12.0349
9.95	0.0358	0.97168	11.9931
9.96	0.06259	0.97266	11.9514
9.97	0.0358	0.97363	11.916
9.98	0.0358	0.97461	11.8662
9.99	0.02241	0.97559	11.8403
10	0.04919	0.97656	11.8195
10.01	0.04919	0.97754	11.7924
10.02	0.0358	0.97852	11.7803
10.03	0.0358	0.97949	11.7593
10.04	0.0358	0.98047	11.7224
10.05	0.02241	0.98145	11.6844
10.06	0.0358	0.98242	11.6161
10.07	0.02241	0.9834	11.5445
10.08	0.0358	0.98438	11.5084
10.09	0.00902	0.98535	11.4659
10.1	-0.00436	0.98633	11.425
10.11	-0.00436	0.9873	11.3911
10.12	0.02241	0.98828	11.3239
10.13	-0.00436	0.98926	11.2553
10.14	-0.03112	0.99023	11.2063
10.15	-0.04449	0.99121	11.1546
10.16	0.00902	0.99219	11.1257
10.17	-0.01775	0.99316	11.1074
10.18	-0.03112	0.99414	11.0739
10.19	-0.00436	0.99512	11.0467
10.2	-0.01775	0.99609	11.0129
10.21	-0.05787	0.99707	10.9828
10.22	-0.11131	0.99805	10.9717
10.23	-0.12466	0.99902	10.9405
10.24	-0.12466	1	10.9081
10.25	-0.12466	1.00098	10.8924
10.26	-0.15136	1.00195	10.8749
10.27	-0.12466	1.00293	10.8569
10.28	-0.13801	1.00391	10.8367
10.29	-0.15136	1.00488	10.8034
10.3	-0.11131	1.00586	10.7629
10.31	-0.12466	1.00684	10.7207
10.32	-0.11131	1.00781	10.6646
10.33	-0.11131	1.00879	10.6024
10.34	-0.09796	1.00977	10.5435
10.35	-0.08459	1.01074	10.4866
10.36	-0.08459	1.01172	10.431
10.37	-0.08459	1.0127	10.3713
10.38	-0.08459	1.01367	10.3171
10.39	-0.07124	1.01465	10.277
10.4	-0.04449	1.01563	10.2448
10.41	-0.08459	1.0166	10.2221
10.42	-0.05787	1.01758	10.2052
10.43	-0.04449	1.01855	10.1895
10.44	-0.07124	1.01953	10.1722
10.45	-0.05787	1.02051	10.1508
10.46	-0.03112	1.02148	10.1393
10.47	-0.03112	1.02246	10.1328
10.48	-0.04449	1.02344	10.1159
10.49	-0.04449	1.02441	10.0984
10.5	-0.03112	1.02539	10.0713
10.51	-0.04449	1.02637	10.0412
10.52	-0.04449	1.02734	10.0253
10.53	-0.04449	1.02832	9.99505
10.54	-0.04449	1.0293	9.95316
10.55	-0.07124	1.03027	9.91766
10.56	-0.04449	1.03125	9.87719
10.57	-0.05787	1.03223	9.84326
10.58	-0.07124	1.0332	9.81428
10.59	-0.05787	1.03418	9.77432
10.6	-0.05787	1.03516	9.74358
10.61	-0.05787	1.03613	9.70473
10.62	-0.04449	1.03711	9.65102
10.63	-0.08459	1.03809	9.61513
10.64	-0.07124	1.03906	9.58344
10.65	-0.07124	1.04004	9.54968
10.66	-0.08459	1.04102	9.52454
10.67	-0.08459	1.04199	9.49286
10.68	-0.08459	1.04297	9.46082
10.69	-0.07124	1.04395	9.43689
10.7	-0.05787	1.04492	9.39523
10.71	-0.07124	1.0459	9.34992
10.72	-0.04449	1.04688	9.32078
10.73	-0.07124	1.04785	9.29689
10.74	-0.05787	1.04883	9.28558
10.75	-0.05787	1.0498	9.28536
10.76	-0.07124	1.05078	9.2748
10.77	-0.05787	1.05176	9.26183
10.78	-0.08459	1.05273	9.25523
10.79	-0.04449	1.05371	9.24728
10.8	-0.05787	1.05469	9.24414
10.81	-0.07124	1.05566	9.23237
10.82	-0.05787	1.05664	9.19624
10.83	-0.05787	1.05762	9.16485
10.84	-0.03112	1.05859	9.13032
10.85	-0.05787	1.05957	9.07622
10.86	-0.04449	1.06055	9.0424
10.87	-0.05787	1.06152	9.02511
10.88	-0.09796	1.0625	9.00867
10.89	-0.07124	1.06348	8.99582
10.9	-0.07124	1.06445	8.96679
10.91	-0.05787	1.06543	8.92981
10.92	-0.09796	1.06641	8.91311
10.93	-0.08459	1.06738	8.89883
10.94	-0.07124	1.06836	8.86472
10.95	-0.07124	1.06934	8.81518
10.96	-0.07124	1.07031	8.75071
10.97	-0.04449	1.07129	8.69931
10.98	-0.05787	1.07227	8.6754
10.99	-0.07124	1.07324	8.64627
11	-0.05787	1.07422	8.60718
		1.0752	8.57206
		1.07617	8.54081
		1.07715	8.5258
		1.07813	8.51733
		1.0791	8.49235
		1.08008	8.46782
		1.08105	8.45047
		1.08203	8.43083
		1.08301	8.41608
		1.08398	8.40503
		1.08496	8.38427
		1.08594	8.36417
		1.08691	8.34384
		1.08789	8.31161
		1.08887	8.29469
		1.08984	8.28352
		1.09082	8.2502
		1.0918	8.2013
		1.09277	8.13195
		1.09375	8.07214
		1.09473	8.0393
		1.0957	8.00366
		1.09668	7.96769
		1.09766	7.94958
		1.09863	7.93929
		1.09961	7.92691
		1.10059	7.91184
		1.10156	7.88757
		1.10254	7.86983
		1.10352	7.86246
		1.10449	7.84788
		1.10547	7.82715
		1.10645	7.81012
		1.10742	7.79083
		1.1084	7.76526
		1.10938	7.74182
		1.11035	7.71169
		1.11133	7.68202
		1.1123	7.66782
		1.11328	7.63966
		1.11426	7.60014
		1.11523	7.55414
		1.11621	7.47781
		1.11719	7.42712
		1.11816	7.4073
		1.11914	7.37043
		1.12012	7.3411
		1.12109	7.32808
		1.12207	7.29847
		1.12305	7.30402
		1.12402	7.38315
		1.125	7.4155
		1.12598	7.40708
		1.12695	7.40215
		1.12793	7.39228
		1.12891	7.39938
		1.12988	7.38661
		1.13086	7.37261
		1.13184	7.37006
		1.13281	7.34843
		1.13379	7.33264
		1.13477	7.31977
		1.13574	7.28003
		1.13672	7.2361
		1.1377	7.18075
		1.13867	7.12385
		1.13965	7.09277
		1.14063	7.06373
		1.1416	7.03619
		1.14258	7.01603
		1.14355	6.9951
		1.14453	6.9809
		1.14551	6.9685
		1.14648	6.94704
		1.14746	6.92835
		1.14844	6.91823
		1.14941	6.91276
		1.15039	6.90103
		1.15137	6.86545
		1.15234	6.82426
		1.15332	6.79432
		1.1543	6.7694
		1.15527	6.74563
		1.15625	6.70387
		1.15723	6.6553
		1.1582	6.61637
		1.15918	6.5748
		1.16016	6.53615
		1.16113	6.50431
		1.16211	6.47471
		1.16309	6.4579
		1.16406	6.4527
		1.16504	6.44854
		1.16602	6.44853
		1.16699	6.44009
		1.16797	6.42487
		1.16895	6.4253
		1.16992	6.41551
		1.1709	6.38769
		1.17188	6.37385
		1.17285	6.34602
		1.17383	6.29908
		1.1748	6.25602
		1.17578	6.18634
		1.17676	6.12721
		1.17773	6.09972
		1.17871	6.0529
		1.17969	6.01211
		1.18066	5.98138
		1.18164	5.93372
		1.18262	5.91562
		1.18359	5.90998
		1.18457	5.89277
		1.18555	5.91157
		1.18652	5.92698
		1.1875	5.92832
		1.18848	5.95374
		1.18945	5.96356
		1.19043	5.96296
		1.19141	5.96554
		1.19238	5.93714
		1.19336	5.90235
		1.19434	5.8689
		1.19531	5.81562
		1.19629	5.77115
		1.19727	5.73251
		1.19824	5.67377
		1.19922	5.62427
		1.2002	5.58449
		1.20117	5.54047
		1.20215	5.51205
		1.20313	5.48737
		1.2041	5.46357
		1.20508	5.45513
		1.20605	5.45103
		1.20703	5.44625
		1.20801	5.44322
		1.20898	5.44273
		1.20996	5.45176
		1.21094	5.45938
		1.21191	5.45835
		1.21289	5.45026
		1.21387	5.44148
		1.21484	5.44207
		1.21582	5.43487
		1.2168	5.41562
		1.21777	5.39583
		1.21875	5.34835
		1.21973	5.27047
		1.2207	5.21107
		1.22168	5.16601
		1.22266	5.13803
		1.22363	5.12166
		1.22461	5.09685
		1.22559	5.08212
		1.22656	5.0667
		1.22754	5.05152
		1.22852	5.05514
		1.22949	5.05515
		1.23047	5.04018
		1.23145	5.03901
		1.23242	5.03716
		1.2334	5.0316
		1.23438	5.02878
		1.23535	4.99936
		1.23633	4.9644
		1.2373	4.93622
		1.23828	4.89643
		1.23926	4.86337
		1.24023	4.83733
		1.24121	4.80754
		1.24219	4.78957
		1.24316	4.7812
		1.24414	4.76672
		1.24512	4.75186
		1.24609	4.73749
		1.24707	4.72842
		1.24805	4.73495
		1.24902	4.73494
		1.25	4.73288
		1.25098	4.74166
		1.25195	4.74597
		1.25293	4.74426
		1.25391	4.73511
		1.25488	4.72596
		1.25586	4.71762
		1.25684	4.6935
		1.25781	4.63425
		1.25879	4.56807
		1.25977	4.53667
		1.26074	4.51978
		1.26172	4.50144
		1.2627	4.48693
		1.26367	4.47469
		1.26465	4.47206
		1.26563	4.48356
		1.2666	4.48608
		1.26758	4.48575
		1.26855	4.4966
		1.26953	4.50327
		1.27051	4.50846
		1.27148	4.51409
		1.27246	4.51671
		1.27344	4.52427
		1.27441	4.52574
		1.27539	4.51483
		1.27637	4.50841
		1.27734	4.50263
		1.27832	4.49262
		1.2793	4.4843
		1.28027	4.47214
		1.28125	4.4666
		1.28223	4.49293
		1.2832	4.5185
		1.28418	4.51852
		1.28516	4.50711
		1.28613	4.4928
		1.28711	4.48853
		1.28809	4.48842
		1.28906	4.48766
		1.29004	4.48982
		1.29102	4.49654
		1.29199	4.50728
		1.29297	4.51995
		1.29395	4.53618
		1.29492	4.54982
		1.2959	4.55075
		1.29688	4.54733
		1.29785	4.53728
		1.29883	4.52291
		1.2998	4.51013
		1.30078	4.4908
		1.30176	4.46277
		1.30273	4.41238
		1.30371	4.32426
		1.30469	4.24593
		1.30566	4.20997
		1.30664	4.18796
		1.30762	4.16754
		1.30859	4.15151
		1.30957	4.14802
		1.31055	4.15796
		1.31152	4.16912
		1.3125	4.17892
		1.31348	4.19375
		1.31445	4.22219
		1.31543	4.26962
		1.31641	4.30153
		1.31738	4.29724
		1.31836	4.28922
		1.31934	4.2872
		1.32031	4.28013
		1.32129	4.26022
		1.32227	4.22196
		1.32324	4.18009
		1.32422	4.1481
		1.3252	4.12346
		1.32617	4.10149
		1.32715	4.06333
		1.32813	4.01536
		1.3291	3.98748
		1.33008	3.97679
		1.33105	3.98914
		1.33203	4.00139
		1.33301	4.00278
		1.33398	4.02658
		1.33496	4.05914
		1.33594	4.08158
		1.33691	4.09353
		1.33789	4.09368
		1.33887	4.09432
		1.33984	4.09658
		1.34082	4.09398
		1.3418	4.07571
		1.34277	4.03716
		1.34375	3.98935
		1.34473	3.93529
		1.3457	3.89463
		1.34668	3.86983
		1.34766	3.84733
		1.34863	3.83619
		1.34961	3.83285
		1.35059	3.83209
		1.35156	3.83927
		1.35254	3.84708
		1.35352	3.85355
		1.35449	3.87315
		1.35547	3.89243
		1.35645	3.89691
		1.35742	3.8967
		1.3584	3.88686
		1.35938	3.87424
		1.36035	3.85709
		1.36133	3.82148
		1.3623	3.78855
		1.36328	3.75413
		1.36426	3.71156
		1.36523	3.68385
		1.36621	3.65898
		1.36719	3.63423
		1.36816	3.62077
		1.36914	3.60537
		1.37012	3.59785
		1.37109	3.61233
		1.37207	3.63001
		1.37305	3.64887
		1.37402	3.68702
		1.375	3.72499
		1.37598	3.7563
		1.37695	3.78734
		1.37793	3.79796
		1.37891	3.79863
		1.37988	3.80452
		1.38086	3.79694
		1.38184	3.77888
		1.38281	3.75079
		1.38379	3.7017
		1.38477	3.64945
		1.38574	3.59996
		1.38672	3.54806
		1.3877	3.4952
		1.38867	3.44892
		1.38965	3.42135
		1.39063	3.41418
		1.3916	3.419
		1.39258	3.43299
		1.39355	3.4604
		1.39453	3.50451
		1.39551	3.5461
		1.39648	3.57387
		1.39746	3.60682
		1.39844	3.64827
		1.39941	3.69712
		1.40039	3.73289
		1.40137	3.72303
		1.40234	3.69706
		1.40332	3.67572
		1.4043	3.63403
		1.40527	3.58349
		1.40625	3.53379
		1.40723	3.47838
		1.4082	3.43517
		1.40918	3.39158
		1.41016	3.3343
		1.41113	3.28919
		1.41211	3.2623
		1.41309	3.25576
		1.41406	3.27625
		1.41504	3.30346
		1.41602	3.33433
		1.41699	3.38198
		1.41797	3.4266
		1.41895	3.46111
		1.41992	3.48962
		1.4209	3.50928
		1.42188	3.51849
		1.42285	3.51769
		1.42383	3.51067
		1.4248	3.49639
		1.42578	3.47496
		1.42676	3.44311
		1.42773	3.39506
		1.42871	3.33629
		1.42969	3.29303
		1.43066	3.26537
		1.43164	3.2429
		1.43262	3.22752
		1.43359	3.22034
		1.43457	3.23022
		1.43555	3.24587
		1.43652	3.25541
		1.4375	3.26293
		1.43848	3.26478
		1.43945	3.28103
		1.44043	3.30346
		1.44141	3.2937
		1.44238	3.26911
		1.44336	3.24649
		1.44434	3.22887
		1.44531	3.22324
		1.44629	3.20776
		1.44727	3.17647
		1.44824	3.1584
		1.44922	3.15041
		1.4502	3.13659
		1.45117	3.12171
		1.45215	3.1083
		1.45313	3.11214
		1.4541	3.13595
		1.45508	3.1519
		1.45605	3.1594
		1.45703	3.1753
		1.45801	3.18951
		1.45898	3.20732
		1.45996	3.22686
		1.46094	3.23125
		1.46191	3.23558
		1.46289	3.22825
		1.46387	3.20586
		1.46484	3.19403
		1.46582	3.17631
		1.4668	3.14215
		1.46777	3.10787
		1.46875	3.05234
		1.46973	2.9876
		1.4707	2.95526
		1.47168	2.92939
		1.47266	2.90687
		1.47363	2.90861
		1.47461	2.91785
		1.47559	2.93952
		1.47656	2.98017
		1.47754	3.02392
		1.47852	3.07243
		1.47949	3.12065
		1.48047	3.15887
		1.48145	3.19058
		1.48242	3.20931
		1.4834	3.21454
		1.48438	3.21323
		1.48535	3.20437
		1.48633	3.18318
		1.4873	3.14857
		1.48828	3.09601
		1.48926	3.01623
		1.49023	2.941
		1.49121	2.89453
		1.49219	2.85375
		1.49316	2.82115
		1.49414	2.8029
		1.49512	2.79309
		1.49609	2.79667
		1.49707	2.81293
		1.49805	2.83539
		1.49902	2.86476
		1.5	2.90866
		1.50098	2.95838
		1.50195	3.00515
		1.50293	3.05135
		1.50391	3.08347
		1.50488	3.0923
		1.50586	3.09298
		1.50684	3.07624
		1.50781	3.04186
		1.50879	2.99874
		1.50977	2.94124
		1.51074	2.89111
		1.51172	2.8499
		1.5127	2.80658
		1.51367	2.76726
		1.51465	2.73749
		1.51563	2.71553
		1.5166	2.71038
		1.51758	2.72379
		1.51855	2.75135
		1.51953	2.7926
		1.52051	2.81923
		1.52148	2.83519
		1.52246	2.85539
		1.52344	2.87151
		1.52441	2.88681
		1.52539	2.89277
		1.52637	2.89049
		1.52734	2.89177
		1.52832	2.88768
		1.5293	2.87471
		1.53027	2.85796
		1.53125	2.83302
		1.53223	2.80443
		1.5332	2.78125
		1.53418	2.7597
		1.53516	2.74205
		1.53613	2.72783
		1.53711	2.71425
		1.53809	2.70855
		1.53906	2.71402
		1.54004	2.73162
		1.54102	2.7627
		1.54199	2.8008
		1.54297	2.82538
		1.54395	2.83628
		1.54492	2.84707
		1.5459	2.85298
		1.54688	2.85289
		1.54785	2.8431
		1.54883	2.81418
		1.5498	2.77946
		1.55078	2.74391
		1.55176	2.69472
		1.55273	2.6499
		1.55371	2.61616
		1.55469	2.5856
		1.55566	2.57697
		1.55664	2.5777
		1.55762	2.58096
		1.55859	2.60149
		1.55957	2.63387
		1.56055	2.68122
		1.56152	2.74053
		1.5625	2.78798
		1.56348	2.82431
		1.56445	2.85788
		1.56543	2.87614
		1.56641	2.88141
		1.56738	2.88053
		1.56836	2.86798
		1.56934	2.84436
		1.57031	2.81144
		1.57129	2.75287
		1.57227	2.67824
		1.57324	2.62607
		1.57422	2.58881
		1.5752	2.55541
		1.57617	2.52991
		1.57715	2.50762
		1.57813	2.50424
		1.5791	2.52166
		1.58008	2.54203
		1.58105	2.57006
		1.58203	2.61296
		1.58301	2.66097
		1.58398	2.72297
		1.58496	2.78569
		1.58594	2.82473
		1.58691	2.85858
		1.58789	2.87832
		1.58887	2.86428
		1.58984	2.84569
		1.59082	2.82182
		1.5918	2.78121
		1.59277	2.73436
		1.59375	2.66631
		1.59473	2.60082
		1.5957	2.56553
		1.59668	2.53469
		1.59766	2.51087
		1.59863	2.50281
		1.59961	2.49738
		1.60059	2.50935
		1.60156	2.53679
		1.60254	2.56534
		1.60352	2.60204
		1.60449	2.63284
		1.60547	2.65186
		1.60645	2.6836
		1.60742	2.70947
		1.6084	2.69619
		1.60938	2.67666
		1.61035	2.66697
		1.61133	2.64502
		1.6123	2.6232
		1.61328	2.60255
		1.61426	2.57455
		1.61523	2.55798
		1.61621	2.5352
		1.61719	2.50461
		1.61816	2.50206
		1.61914	2.50658
		1.62012	2.5136
		1.62109	2.53159
		1.62207	2.53697
		1.62305	2.5572
		1.62402	2.59673
		1.625	2.61964
		1.62598	2.65085
		1.62695	2.6858
		1.62793	2.69647
		1.62891	2.71417
		1.62988	2.71313
		1.63086	2.68207
		1.63184	2.66348
		1.63281	2.63173
		1.63379	2.59692
		1.63477	2.58224
		1.63574	2.55082
		1.63672	2.51343
		1.6377	2.49058
		1.63867	2.47136
		1.63965	2.47367
		1.64063	2.48937
		1.6416	2.50804
		1.64258	2.54673
		1.64355	2.58742
		1.64453	2.62404
		1.64551	2.66824
		1.64648	2.71573
		1.64746	2.76626
		1.64844	2.79321
		1.64941	2.79177
		1.65039	2.79558
		1.65137	2.77967
		1.65234	2.74249
		1.65332	2.70049
		1.6543	2.63558
		1.65527	2.58176
		1.65625	2.54195
		1.65723	2.48484
		1.6582	2.44207
		1.65918	2.40891
		1.66016	2.37449
		1.66113	2.37947
		1.66211	2.40131
		1.66309	2.43157
		1.66406	2.48534
		1.66504	2.52353
		1.66602	2.56379
		1.66699	2.62781
		1.66797	2.67829
		1.66895	2.72372
		1.66992	2.76555
		1.6709	2.77204
		1.67188	2.77474
		1.67285	2.76383
		1.67383	2.71209
		1.6748	2.67163
		1.67578	2.62826
		1.67676	2.57094
		1.67773	2.53609
		1.67871	2.48946
		1.67969	2.43843
		1.68066	2.4202
		1.68164	2.39126
		1.68262	2.37338
		1.68359	2.40362
		1.68457	2.44248
		1.68555	2.48918
		1.68652	2.53304
		1.6875	2.5524
		1.68848	2.57061
		1.68945	2.58855
		1.69043	2.5976
		1.69141	2.6092
		1.69238	2.61221
		1.69336	2.60765
		1.69434	2.60839
		1.69531	2.59841
		1.69629	2.5752
		1.69727	2.55615
		1.69824	2.53984
		1.69922	2.52108
		1.7002	2.50427
		1.70117	2.49481
		1.70215	2.49699
		1.70313	2.50883
		1.7041	2.51368
		1.70508	2.50999
		1.70605	2.52555
		1.70703	2.55567
		1.70801	2.57773
		1.70898	2.59196
		1.70996	2.59122
		1.71094	2.58359
		1.71191	2.587
		1.71289	2.57938
		1.71387	2.55943
		1.71484	2.54565
		1.71582	2.51874
		1.7168	2.49028
		1.71777	2.47805
		1.71875	2.43627
		1.71973	2.38524
		1.7207	2.36359
		1.72168	2.35847
		1.72266	2.38326
		1.72363	2.42248
		1.72461	2.46234
		1.72559	2.51311
		1.72656	2.55757
		1.72754	2.5865
		1.72852	2.61158
		1.72949	2.63028
		1.73047	2.64997
		1.73145	2.66425
		1.73242	2.65302
		1.7334	2.63286
		1.73438	2.61289
		1.73535	2.5866
		1.73633	2.55023
		1.7373	2.49743
		1.73828	2.41341
		1.73926	2.33406
		1.74023	2.2965
		1.74121	2.27548
		1.74219	2.26169
		1.74316	2.26397
		1.74414	2.271
		1.74512	2.28321
		1.74609	2.32481
		1.74707	2.38589
		1.74805	2.45713
		1.74902	2.52371
		1.75	2.56217
		1.75098	2.59968
		1.75195	2.64245
		1.75293	2.66216
		1.75391	2.66506
		1.75488	2.64619
		1.75586	2.60761
		1.75684	2.58084
		1.75781	2.55529
		1.75879	2.50825
		1.75977	2.42664
		1.76074	2.33812
		1.76172	2.29132
		1.7627	2.27762
		1.76367	2.26376
		1.76465	2.24949
		1.76563	2.25018
		1.7666	2.26784
		1.76758	2.30312
		1.76855	2.33633
		1.76953	2.3809
		1.77051	2.44192
		1.77148	2.48288
		1.77246	2.5183
		1.77344	2.54522
		1.77441	2.55571
		1.77539	2.55949
		1.77637	2.54903
		1.77734	2.53833
		1.77832	2.53307
		1.7793	2.49475
		1.78027	2.43266
		1.78125	2.38617
		1.78223	2.34258
		1.7832	2.31941
		1.78418	2.31053
		1.78516	2.29955
		1.78613	2.30748
		1.78711	2.31556
		1.78809	2.31592
		1.78906	2.32861
		1.79004	2.35278
		1.79102	2.40733
		1.79199	2.47875
		1.79297	2.50747
		1.79395	2.51267
		1.79492	2.51701
		1.7959	2.5106
		1.79688	2.50591
		1.79785	2.49187
		1.79883	2.43936
		1.7998	2.37256
		1.80078	2.33043
		1.80176	2.3051
		1.80273	2.29026
		1.80371	2.28146
		1.80469	2.2754
		1.80566	2.28096
		1.80664	2.29855
		1.80762	2.31518
		1.80859	2.33574
		1.80957	2.37105
		1.81055	2.43131
		1.81152	2.49866
		1.8125	2.53597
		1.81348	2.5491
		1.81445	2.5515
		1.81543	2.54685
		1.81641	2.52519
		1.81738	2.48034
		1.81836	2.4089
		1.81934	2.33974
		1.82031	2.30037
		1.82129	2.26579
		1.82227	2.2286
		1.82324	2.20487
		1.82422	2.17006
		1.8252	2.14223
		1.82617	2.17591
		1.82715	2.21385
		1.82813	2.24194
		1.8291	2.28465
		1.83008	2.31238
		1.83105	2.36199
		1.83203	2.45815
		1.83301	2.52853
		1.83398	2.56539
		1.83496	2.58658
		1.83594	2.5871
		1.83691	2.58806
		1.83789	2.56809
		1.83887	2.53091
		1.83984	2.4608
		1.84082	2.36894
		1.8418	2.31498
		1.84277	2.27938
		1.84375	2.23871
		1.84473	2.20077
		1.8457	2.14258
		1.84668	2.09071
		1.84766	2.09162
		1.84863	2.12711
		1.84961	2.18324
		1.85059	2.23655
		1.85156	2.27037
		1.85254	2.30264
		1.85352	2.33113
		1.85449	2.35224
		1.85547	2.39336
		1.85645	2.44831
		1.85742	2.49976
		1.8584	2.51681
		1.85938	2.47218
		1.86035	2.41521
		1.86133	2.37645
		1.8623	2.34821
		1.86328	2.3339
		1.86426	2.31177
		1.86523	2.28421
		1.86621	2.27579
		1.86719	2.26816
		1.86816	2.26406
		1.86914	2.26586
		1.87012	2.25941
		1.87109	2.26505
		1.87207	2.27988
		1.87305	2.28963
		1.87402	2.30349
		1.875	2.31145
		1.87598	2.316
		1.87695	2.33092
		1.87793	2.33443
		1.87891	2.32847
		1.87988	2.32643
		1.88086	2.3158
		1.88184	2.30638
		1.88281	2.30998
		1.88379	2.30793
		1.88477	2.29907
		1.88574	2.29312
		1.88672	2.29159
		1.8877	2.3012
		1.88867	2.31837
		1.88965	2.3285
		1.89063	2.33463
		1.8916	2.34201
		1.89258	2.34513
		1.89355	2.35064
		1.89453	2.35447
		1.89551	2.353
		1.89648	2.34559
		1.89746	2.33009
		1.89844	2.31492
		1.89941	2.30134
		1.90039	2.28911
		1.90137	2.27997
		1.90234	2.26992
		1.90332	2.25368
		1.9043	2.23658
		1.90527	2.21979
		1.90625	2.21657
		1.90723	2.22451
		1.9082	2.22899
		1.90918	2.24162
		1.91016	2.25578
		1.91113	2.26646
		1.91211	2.28033
		1.91309	2.29482
		1.91406	2.3083
		1.91504	2.32697
		1.91602	2.34388
		1.91699	2.35967
		1.91797	2.37782
		1.91895	2.37824
		1.91992	2.36237
		1.9209	2.34334
		1.92188	2.32086
		1.92285	2.30366
		1.92383	2.28683
		1.9248	2.25786
		1.92578	2.22107
		1.92676	2.19177
		1.92773	2.17332
		1.92871	2.16433
		1.92969	2.16295
		1.93066	2.16303
		1.93164	2.16925
		1.93262	2.18822
		1.93359	2.22016
		1.93457	2.25482
		1.93555	2.27883
		1.93652	2.29055
		1.9375	2.30405
		1.93848	2.31648
		1.93945	2.32383
		1.94043	2.33376
		1.94141	2.33196
		1.94238	2.33157
		1.94336	2.34388
		1.94434	2.34354
		1.94531	2.33673
		1.94629	2.32804
		1.94727	2.31316
		1.94824	2.30272
		1.94922	2.2937
		1.9502	2.28289
[truncated: 9,267 more rows]

## Sheet: Fig. 2b
sensor output		video analysis output
x axis: Time (s)	y axis:ΔR/R0 x 100%	x axis: Time (s)	y axis: Contraction amplitude (a.u.)
0	0.29025	0	19.2014
0.01	0.28195	0.05	0.7639
0.02	0.28022	0.1	9.0625
0.03	0.28769	0.15	8.2118
0.04	0.30349	0.2	5.4861
0.05	0.31974	0.25	-0.5035
0.06	0.3364	0.3	-0.9722
0.07	0.35044	0.35	-2.1528
0.08	0.36096	0.4	-4.2361
0.09	0.37147	0.45	-0.5556
0.1	0.37935	0.5	-5.3472
0.11	0.38197	0.55	-6.2847
0.12	0.37798	0.6	-4.7743
0.13	0.37093	0.65	-4.9132
0.14	0.35467	0.7	1.3542
0.15	0.3371	0.75	1.1111
0.16	0.31603	0.8	33.3333
0.17	0.30068	0.85	98.0729
0.18	0.28271	0.9	105.486
0.19	0.26913	0.95	127.899
0.2	0.25337	1	104.201
0.21	0.2433	1.05	130.174
0.22	0.23368	1.1	131.302
0.23	0.22448	1.15	144.41
0.24	0.21704	1.2	115.504
0.25	0.21179	1.25	115.868
0.26	0.20085	1.3	103.108
0.27	0.18773	1.35	95.7465
0.28	0.17287	1.4	56.8924
0.29	0.1602	1.45	46.0417
0.3	0.15058	1.5	37.5521
0.31	0.15103	1.55	25.2431
0.32	0.1576	1.6	29.6354
0.33	0.17073	1.65	35.8854
0.34	0.18606	1.7	25.8854
0.35	0.20095	1.75	19.4965
0.36	0.21234	1.8	10.6424
0.37	0.22547	1.85	6.3021
0.38	0.23773	1.9	-8.0035
0.39	0.24516	1.95	13.5069
0.4	0.24735	2	17.7778
0.41	0.25086	2.05	19.9306
0.42	0.25	2.1	12.2049
0.43	0.24826	2.15	22.2396
0.44	0.25312	2.2	22.691
0.45	0.26498	2.25	21.3542
0.46	0.28081	2.3	22.6389
0.47	0.29927	2.35	10.2604
0.48	0.3151	2.4	7.9514
0.49	0.32609	2.45	13.7326
0.5	0.33706	2.5	29.9479
0.51	0.3436	2.55	31.3542
0.52	0.34139	2.6	25.0521
0.53	0.34006	2.65	18.1944
0.54	0.33304	2.7	25.9722
0.55	0.31506	2.75	22.0486
0.56	0.28875	2.8	16.3542
0.57	0.26284	2.85	18.8368
0.58	0.23606	2.9	18.1076
0.59	0.21848	2.95	21.8229
0.6	0.21098	3	14.8785
0.61	0.20833	3.05	40.4688
0.62	0.21096	3.1	17.0486
0.63	0.21578	3.15	19.4271
0.64	0.21141	3.2	14.2014
0.65	0.2053	3.25	18.1424
0.66	0.19831	3.3	32.7083
0.67	0.19001	3.35	33.6285
0.68	0.17951	3.4	14.6007
0.69	0.17251	3.45	14.3924
0.7	0.15633	3.5	17.1701
0.71	0.13796	3.55	19.2535
0.72	0.11786	3.6	20.8333
0.73	0.09995	3.65	43.8021
0.74	0.08292	3.7	86.3194
0.75	0.07158	3.75	115.052
0.76	0.05982	3.8	131.024
0.77	0.05591	3.85	154.896
0.78	0.05288	3.9	146.632
0.79	0.06263	3.95	144.254
0.8	0.11103	4	151.754
0.81	0.21155	4.05	158.16
0.82	0.35782	4.1	124.288
0.83	0.56157	4.15	101.337
0.84	0.81295	4.2	90.625
0.85	1.10313	4.25	89.184
0.86	1.45565	4.3	70.3819
0.87	1.86728	4.35	70.3819
0.88	2.3213	4.4	22.3438
0.89	2.82872	4.45	10.6771
0.9	3.35161	4.5	15.9722
0.91	3.83302	4.55	18.1944
0.92	4.27513	4.6	6.8229
0.93	4.67866	4.65	12.309
0.94	5.02662	4.7	13.7847
0.95	5.34135	4.75	15.4688
0.96	5.62055	4.8	17.4132
0.97	5.82597	4.85	3.5764
0.98	5.97746	4.9	-1.5972
0.99	6.0805	4.95	21.3889
1	6.12101	5	10.3646
1.01	6.14908	5.05	16.1632
1.02	6.18742	5.1	18.4722
1.03	6.20956	5.15	25.5903
1.04	6.2175	5.2	12.1528
1.05	6.223	5.25	16.3715
1.06	6.19697	5.3	27.7083
1.07	6.17193	5.35	16.059
1.08	6.15867	5.4	20.5729
1.09	6.13952	5.45	9.3403
1.1	6.11939	5.5	4.8958
1.11	6.10275	5.55	5.1215
1.12	6.04927	5.6	27.5347
1.13	5.9797	5.65	28.0903
1.14	5.91117	5.7	26.1285
1.15	5.84272	5.75	29.2708
1.16	5.7777	5.8	19.1667
1.17	5.73582	5.85	16.9097
1.18	5.69245	5.9	19.7222
1.19	5.65054	5.95	11.1111
1.2	5.61252	6	-1.5799
1.21	5.56917	6.05	-4.3403
1.22	5.52585	6.1	9.6354
1.23	5.49284	6.15	7.5521
1.24	5.46087	6.2	-2.2917
1.25	5.427	6.25	1.8056
1.26	5.39225	6.3	3.0729
1.27	5.34886	6.35	-6.5625
1.28	5.29249	6.4	0.8854
1.29	5.2251	6.45	8.5764
1.3	5.14575	6.5	16.7882
1.31	5.05638	6.55	56.3368
1.32	4.96283	6.6	111.58
1.33	4.8646	6.65	134.983
1.34	4.76226	6.7	124.462
1.35	4.65347	6.75	133.646
1.36	4.54062	6.8	138.733
1.37	4.42327	6.85	136.441
1.38	4.30195	6.9	131.406
1.39	4.17899	6.95	139.931
1.4	4.05721	7	99.8438
1.41	3.93803	7.05	82.5174
1.42	3.82045	7.1	74.7569
1.43	3.70869	7.15	50.5903
1.44	3.59853	7.2	36.9618
1.45	3.49277	7.25	48.75
1.46	3.39421	7.3	42.5174
1.47	3.29959	7.35	48.3333
1.48	3.20983	7.4	24.4271
1.49	3.12908	7.45	20.1215
1.5	3.05497	7.5	18.5417
1.51	2.98373	7.55	14.4618
1.52	2.91859	7.6	23.3333
1.53	2.85677	7.65	13.2812
1.54	2.79454	7.7	15.9549
1.55	2.73515	7.75	13.1771
1.56	2.67857	7.8	13.7674
1.57	2.62526	7.85	7.6215
1.58	2.57569	7.9	25.5208
1.59	2.53077	7.95	-10.5903
1.6	2.48728	8	0.191
1.61	2.44611	8.05	6.7535
1.62	2.40363	8.1	21.0938
1.63	2.36116	8.15	21.6667
1.64	2.31828	8.2	15.1042
1.65	2.27771	8.25	18.7674
1.66	2.23672	8.3	14.2014
1.67	2.19531	8.35	9.5486
1.68	2.15077	8.4	19.375
1.69	2.10716	8.45	16.9444
1.7	2.06449	8.5	11.0938
1.71	2.01959	8.55	14.2361
1.72	1.97427	8.6	10.8333
1.73	1.93623	8.65	17.8646
1.74	1.89911	8.7	19.3229
1.75	1.86562	8.75	7.9514
1.76	1.83351	8.8	7.934
1.77	1.80504	8.85	2.4653
1.78	1.77344	8.9	6.3194
1.79	1.74189	8.95	0.5903
1.8	1.70451	9	-4.0799
1.81	1.66537	9.05	-0.0174
1.82	1.62672	9.1	7.934
1.83	1.58943	9.15	-11.059
1.84	1.55124	9.2	3.0208
1.85	1.51396	9.25	-7.309
1.86	1.47758	9.3	-9.4792
1.87	1.44523	9.35	-8.125
1.88	1.41111	9.4	-10
1.89	1.38552	9.45	23.1424
1.9	1.36265	9.5	43.0556
1.91	1.34788	9.55	100.972
1.92	1.33222	9.6	108.681
1.93	1.32017	9.65	115.087
1.94	1.3041	9.7	115.035
1.95	1.29025	9.75	133.767
1.96	1.27329	9.8	110.243
1.97	1.25321	9.85	116.198
1.98	1.23044	9.9	117.743
1.99	1.20768	9.95	118.715
2	1.18224	10	86.2674
2.01	1.15992
2.02	1.1385
2.03	1.12467
2.04	1.11441
2.05	1.10728
2.06	1.10059
2.07	1.10104
2.08	1.10104
2.09	1.10193
2.1	1.10372
2.11	1.10461
2.12	1.10239
2.13	1.09883
2.14	1.08993
2.15	1.08415
2.16	1.08059
2.17	1.07481
2.18	1.06902
2.19	1.0668
2.2	1.05878
2.21	1.05255
2.22	1.0481
2.23	1.0432
2.24	1.04231
2.25	1.04543
2.26	1.04187
2.27	1.03919
2.28	1.03652
2.29	1.02585
2.3	1.01517
2.31	1.00984
2.32	1.00273
2.33	1.00364
2.34	1.01344
2.35	1.02503
2.36	1.03573
2.37	1.0491
2.38	1.05355
2.39	1.05268
2.4	1.04913
2.41	1.04247
2.42	1.03315
2.43	1.02738
2.44	1.0167
2.45	1.00068
2.46	0.9811
2.47	0.96329
2.48	0.9437
2.49	0.93036
2.5	0.92413
2.51	0.92457
2.52	0.93391
2.53	0.94414
2.54	0.95082
2.55	0.95307
2.56	0.95398
2.57	0.94555
2.58	0.93314
2.59	0.92028
2.6	0.90787
2.61	0.89502
2.62	0.88261
2.63	0.86397
2.64	0.84665
2.65	0.83111
2.66	0.81689
2.67	0.80401
2.68	0.80047
2.69	0.80002
2.7	0.80179
2.71	0.80889
2.72	0.81465
2.73	0.82086
2.74	0.82751
2.75	0.83283
2.76	0.83372
2.77	0.83371
2.78	0.83062
2.79	0.83019
2.8	0.8302
2.81	0.82933
2.82	0.82801
2.83	0.83377
2.84	0.8351
2.85	0.83598
2.86	0.83687
2.87	0.84264
2.88	0.84929
2.89	0.85948
2.9	0.86568
2.91	0.86966
2.92	0.86922
2.93	0.86568
2.94	0.85504
2.95	0.84708
2.96	0.84354
2.97	0.84888
2.98	0.85244
2.99	0.85733
3	0.86089
3.01	0.86179
3.02	0.85471
3.03	0.84674
3.04	0.8348
3.05	0.82771
3.06	0.82506
3.07	0.82685
3.08	0.82463
3.09	0.82418
3.1	0.81754
3.11	0.80647
3.12	0.78964
3.13	0.7777
3.14	0.77284
3.15	0.77107
3.16	0.764
3.17	0.75648
3.18	0.74097
3.19	0.71971
3.2	0.69801
3.21	0.68074
3.22	0.67366
3.23	0.67677
3.24	0.69228
3.25	0.70824
3.26	0.72949
3.27	0.74366
3.28	0.76049
3.29	0.77244
3.3	0.78528
3.31	0.79812
3.32	0.8136
3.33	0.81359
3.34	0.8074
3.35	0.7919
3.36	0.76845
3.37	0.7375
3.38	0.71671
3.39	0.68709
3.4	0.66103
3.41	0.63365
3.42	0.60407
3.43	0.56789
3.44	0.54452
3.45	0.5269
3.46	0.51103
3.47	0.50179
3.48	0.49695
3.49	0.48727
3.5	0.47671
3.51	0.46703
3.52	0.46396
3.53	0.46927
3.54	0.48557
3.55	0.50408
3.56	0.53098
3.57	0.55524
3.58	0.57332
3.59	0.59008
3.6	0.61081
3.61	0.62667
3.62	0.64695
3.63	0.66591
3.64	0.6756
3.65	0.69336
3.66	0.72134
3.67	0.7566
3.68	0.84533
3.69	0.98731
3.7	1.16732
3.71	1.4026
3.72	1.70054
3.73	2.01008
3.74	2.35346
3.75	2.74837
3.76	3.16037
3.77	3.5849
3.78	4.02619
3.79	4.43178
3.8	4.78746
3.81	5.10811
3.82	5.37515
3.83	5.59073
3.84	5.79772
3.85	5.97618
3.86	6.10816
3.87	6.20733
3.88	6.27839
3.89	6.31217
3.9	6.32495
3.91	6.3516
3.92	6.37876
3.93	6.39757
3.94	6.40755
3.95	6.40473
3.96	6.37231
3.97	6.32515
3.98	6.27653
3.99	6.22403
4	6.16913
4.01	6.11673
4.02	6.05097
4.03	5.97689
4.04	5.90576
4.05	5.84005
4.06	5.77682
4.07	5.72947
4.08	5.69101
4.09	5.65016
4.1	5.60789
4.11	5.56472
4.12	5.51483
4.13	5.4563
4.14	5.39159
4.15	5.31589
4.16	5.22731
4.17	5.13019
4.18	5.02418
4.19	4.90923
4.2	4.78732
4.21	4.65524
4.22	4.51396
4.23	4.37062
4.24	4.228
4.25	4.08567
4.26	3.95069
4.27	3.82589
4.28	3.70464
4.29	3.58696
4.3	3.47515
4.31	3.37008
4.32	3.27363
4.33	3.19039
4.34	3.11519
4.35	3.04337
4.36	2.97771
4.37	2.91257
4.38	2.84521
4.39	2.78114
4.4	2.72271
4.41	2.66528
4.42	2.60974
4.43	2.5584
4.44	2.5071
4.45	2.45811
4.46	2.41373
4.47	2.3703
4.48	2.33101
4.49	2.29541
4.5	2.26303
4.51	2.23295
4.52	2.21108
4.53	2.19014
4.54	2.16923
4.55	2.14561
4.56	2.12155
4.57	2.0925
4.58	2.06438
4.59	2.03536
4.6	2.00997
4.61	1.98323
4.62	1.95832
4.63	1.92977
4.64	1.90531
4.65	1.88266
4.66	1.86682
4.67	1.85459
4.68	1.84646
4.69	1.83968
4.7	1.83517
4.71	1.82704
4.72	1.81711
4.73	1.81306
4.74	1.80855
4.75	1.79998
4.76	1.79322
4.77	1.78376
4.78	1.76707
4.79	1.75219
4.8	1.73551
4.81	1.71748
4.82	1.70171
4.83	1.68596
4.84	1.66165
4.85	1.63959
4.86	1.61843
4.87	1.60043
4.88	1.58422
4.89	1.57299
4.9	1.5622
4.91	1.54963
4.92	1.53302
4.93	1.51462
4.94	1.49757
4.95	1.48009
4.96	1.46889
4.97	1.45904
4.98	1.4465
4.99	1.43663
5	1.42677
5.01	1.41872
5.02	1.4138
5.03	1.41248
5.04	1.40849
5.05	1.40897
5.06	1.40405
5.07	1.39151
5.08	1.37897
5.09	1.36465
5.1	1.34406
5.11	1.32303
5.12	1.30154
5.13	1.28228
5.14	1.27421
5.15	1.27733
5.16	1.28538
5.17	1.30285
5.18	1.32032
5.19	1.3342
5.2	1.34539
5.21	1.35209
5.22	1.35523
5.23	1.35746
5.24	1.35167
5.25	1.332
5.26	1.30519
5.27	1.27344
5.28	1.24125
5.29	1.21039
5.3	1.18491
5.31	1.16213
5.32	1.14206
5.33	1.12201
5.34	1.10018
5.35	1.08504
5.36	1.07481
5.37	1.06725
5.38	1.0579
5.39	1.04633
5.4	1.03166
5.41	1.02234
5.42	1.0148
5.43	1.0166
5.44	1.02685
5.45	1.03888
5.46	1.04244
5.47	1.04423
5.48	1.0389
5.49	1.03312
5.5	1.02735
5.51	1.02602
5.52	1.01844
5.53	1.0113
5.54	0.99838
5.55	0.98235
5.56	0.96454
5.57	0.95299
5.58	0.94588
5.59	0.94366
5.6	0.94411
5.61	0.949
5.62	0.95566
5.63	0.95877
5.64	0.96321
5.65	0.96543
5.66	0.96322
5.67	0.96456
5.68	0.97525
5.69	0.9815
5.7	1.00066
5.71	1.03054
5.72	1.0685
5.73	1.10425
5.74	1.15518
5.75	1.1963
5.76	1.2347
5.77	1.2659
5.78	1.28508
5.79	1.28772
5.8	1.28727
5.81	1.27077
5.82	1.24001
5.83	1.20472
5.84	1.16453
5.85	1.12028
5.86	1.0845
5.87	1.05012
5.88	1.02472
5.89	1.00866
5.9	0.99047
5.91	0.97273
5.92	0.95634
5.93	0.93862
5.94	0.91247
5.95	0.89474
5.96	0.86679
5.97	0.83928
5.98	0.81091
5.99	0.78387
6	0.75329
6.01	0.73117
6.02	0.70952
6.03	0.69271
6.04	0.67637
6.05	0.66312
6.06	0.64678
6.07	0.63396
6.08	0.62336
6.09	0.61983
6.1	0.6141
6.11	0.61279
6.12	0.61588
6.13	0.61588
6.14	0.61809
6.15	0.62603
6.16	0.63663
6.17	0.64723
6.18	0.65783
6.19	0.66091
6.2	0.6609
6.21	0.65913
6.22	0.65162
6.23	0.6406
6.24	0.63885
6.25	0.63621
6.26	0.63712
6.27	0.64288
6.28	0.65437
6.29	0.66101
6.3	0.66898
6.31	0.67252
6.32	0.6743
6.33	0.6743
6.34	0.67298
6.35	0.66592
6.36	0.65094
6.37	0.62669
6.38	0.59275
6.39	0.5535
6.4	0.51602
6.41	0.48383
6.42	0.46135
6.43	0.44505
6.44	0.43449
6.45	0.42877
6.46	0.42437
6.47	0.41998
6.48	0.41822
6.49	0.41603
6.5	0.40988
6.51	0.41564
6.52	0.42581
6.53	0.44572
6.54	0.50501
6.55	0.60368
6.56	0.74789
6.57	0.94894
6.58	1.19441
6.59	1.48296
6.6	1.82339
6.61	2.20707
6.62	2.61449
6.63	3.0684
6.64	3.53669
6.65	3.98309
6.66	4.39632
6.67	4.77733
6.68	5.10331
6.69	5.3868
6.7	5.63961
6.71	5.84513
6.72	6.00473
6.73	6.13586
6.74	6.20856
6.75	6.24073
6.76	6.25345
6.77	6.26178
6.78	6.24852
6.79	6.23574
6.8	6.22249
6.81	6.19103
6.82	6.15027
6.83	6.10612
6.84	6.05997
6.85	6.01677
6.86	5.98787
6.87	5.96191
6.88	5.93205
6.89	5.8969
6.9	5.85688
6.91	5.81687
6.92	5.77253
6.93	5.73165
6.94	5.68895
6.95	5.62597
6.96	5.55768
6.97	5.47308
6.98	5.36837
6.99	5.25467
7	5.14747
7.01	5.01893
7.02	4.88244
7.03	4.74764
7.04	4.59843
7.05	4.44708
7.06	4.29905
7.07	4.14245
7.08	3.9858
7.09	3.84274
7.1	3.69858
7.11	3.55599
7.12	3.43495
7.13	3.32247
7.14	3.21523
7.15	3.12077
7.16	3.02938
7.17	2.94372
7.18	2.86244
7.19	2.78511
7.2	2.70465
7.21	2.63448
7.22	2.56483
7.23	2.49751
7.24	2.4275
7.25	2.35257
7.26	2.27591
7.27	2.19847
7.28	2.11708
7.29	2.04082
7.3	1.97241
7.31	1.90907
7.32	1.85162
7.33	1.80502
7.34	1.75755
7.35	1.71193
7.36	1.66595
7.37	1.61958
7.38	1.57057
7.39	1.52706
7.4	1.48584
7.41	1.45
7.42	1.4142
7.43	1.37257
7.44	1.32553
7.45	1.28073
7.46	1.23461
7.47	1.19432
7.48	1.16034
7.49	1.13715
7.5	1.1211
7.51	1.10908
7.52	1.09393
7.53	1.0828
7.54	1.07257
7.55	1.05699
7.56	1.04632
7.57	1.04813
7.58	1.05394
7.59	1.06732
7.6	1.08471
7.61	1.09897
7.62	1.10743
7.63	1.11723
7.64	1.11901
7.65	1.12435
7.66	1.1328
7.67	1.13324
7.68	1.12522
7.69	1.11408
7.7	1.08916
7.71	1.05668
7.72	1.02599
7.73	1.00066
7.74	0.9811
7.75	0.978
7.76	0.97445
7.77	0.97713
7.78	0.97981
7.79	0.97583
7.8	0.96473
7.81	0.96074
7.82	0.95365
7.83	0.95233
7.84	0.95901
7.85	0.95814
7.86	0.95238
7.87	0.94662
7.88	0.92577
7.89	0.8996
7.9	0.88362
7.91	0.86768
7.92	0.85883
7.93	0.8593
7.94	0.85267
7.95	0.83628
7.96	0.82475
7.97	0.7986
7.98	0.77687
7.99	0.76578
8	0.75915
8.01	0.74854
8.02	0.74856
8.03	0.73395
8.04	0.72067
8.05	0.71268
8.06	0.70294
8.07	0.69319
8.08	0.69497
8.09	0.68569
8.1	0.67464
8.11	0.66889
8.12	0.66004
8.13	0.65563
8.14	0.66226
8.15	0.66359
8.16	0.6614
8.17	0.66142
8.18	0.64906
8.19	0.63449
8.2	0.62522
8.21	0.61288
8.22	0.59701
8.23	0.58557
8.24	0.56528
8.25	0.54148
8.26	0.52031
8.27	0.50091
8.28	0.48107
8.29	0.4692
8.3	0.45864
8.31	0.45337
8.32	0.45338
8.33	0.45734
8.34	0.46482
8.35	0.47406
8.36	0.48022
8.37	0.48726
8.38	0.49123
8.39	0.49739
8.4	0.50355
8.41	0.50795
8.42	0.50268
8.43	0.50004
8.44	0.49432
8.45	0.48993
8.46	0.48994
8.47	0.49742
8.48	0.50667
8.49	0.51857
8.5	0.52605
8.51	0.53266
8.52	0.54014
8.53	0.54673
8.54	0.55333
8.55	0.56832
8.56	0.59086
8.57	0.61607
8.58	0.64882
8.59	0.6745
8.6	0.69533
8.61	0.71213
8.62	0.7223
8.63	0.72186
8.64	0.72715
8.65	0.73023
8.66	0.72669
8.67	0.71296
8.68	0.69128
8.69	0.65458
8.7	0.6157
8.71	0.57287
8.72	0.53496
8.73	0.50631
8.74	0.48696
8.75	0.47202
8.76	0.45662
8.77	0.4399
8.78	0.41835
8.79	0.399
8.8	0.38052
8.81	0.36602
8.82	0.36295
8.83	0.36384
8.84	0.3621
8.85	0.36036
8.86	0.35597
8.87	0.34631
8.88	0.33665
8.89	0.33665
8.9	0.3349
8.91	0.33447
8.92	0.33887
8.93	0.34414
8.94	0.34589
8.95	0.35203
8.96	0.35948
8.97	0.36255
8.98	0.3665
8.99	0.36869
9	0.36079
9.01	0.35464
9.02	0.35067
9.03	0.34364
9.04	0.33178
9.05	0.32872
9.06	0.32653
9.07	0.32961
9.08	0.33795
9.09	0.3573
9.1	0.37531
9.11	0.39158
9.12	0.40126
9.13	0.40786
9.14	0.4083
9.15	0.40699
9.16	0.40832
9.17	0.41404
9.18	0.41494
9.19	0.41583
9.2	0.41232
9.21	0.40573
9.22	0.39648
9.23	0.39383
9.24	0.38766
9.25	0.38285
9.26	0.38066
9.27	0.36794
9.28	0.35082
9.29	0.33545
9.3	0.3157
9.31	0.28938
9.32	0.27009
9.33	0.25038
9.34	0.22718
9.35	0.21099
9.36	0.20006
9.37	0.18912
9.38	0.1795
9.39	0.16768
9.4	0.16112
9.41	0.16288
9.42	0.18805
9.43	0.24246
9.44	0.34725
9.45	0.50111
9.46	0.71785
9.47	0.97712
9.48	1.28166
9.49	1.63351
9.5	2.02415
9.51	2.44865
9.52	2.91113
9.53	3.39581
9.54	3.8697
9.55	4.31084
9.56	4.70848
9.57	5.04145
9.58	5.33331
9.59	5.59186
9.6	5.81376
9.61	5.98912
9.62	6.13539
9.63	6.22824
9.64	6.26326
9.65	6.32416
9.66	6.38323
9.67	6.43392
9.68	6.49149
9.69	6.54905
9.7	6.54112
9.71	6.51896
9.72	6.49926
9.73	6.45986
9.74	6.42932
9.75	6.41651
9.76	6.34959
9.77	6.26649
9.78	6.17909
9.79	6.07556
9.8	5.96228
9.81	5.89874
9.82	5.83091
9.83	5.76027
9.84	5.69027
9.85	5.60822
9.86	5.51744
9.87	5.42684
9.88	5.3364
9.89	5.24661
9.9	5.1613
9.91	5.0671
9.92	4.96394
9.93	4.85955
9.94	4.74963
9.95	4.63418
9.96	4.51997
9.97	4.40172
9.98	4.27995
9.99	4.15929
10	4.03836

## Sheet: Fig. 2c
sensor output		video analysis output
x axis: Time (s)	y axis:ΔR/R0 x 100%	x axis: Time (s)	y axis: Contraction amplitude (a.u.)
0	2.70155	0	103.497
0.01	2.82381	0.05	113.795
0.02	2.9008	0.1	102.17
0.03	2.93193	0.15	67.852
0.04	2.91471	0.2	27.3181
0.05	2.88055	0.25	1.82433
0.06	2.8383	0.3	-2.24027
0.07	2.77665	0.35	-3.46739
0.08	2.71429	0.4	-5.44657
0.09	2.64509	0.45	-4.1277
0.1	2.57095	0.5	-4.16295
0.11	2.5046	0.55	-4.77108
0.12	2.43828	0.6	38.9712
0.13	2.36126	0.65	99.9085
0.14	2.28103	0.7	135.837
0.15	2.19604	0.75	125.046
0.16	2.096	0.8	90.3635
0.17	1.98444	0.85	41.9757
0.18	1.86276	0.9	5.54844
0.19	1.73473	0.95	0.10107
0.2	1.60633	1	-1.61431
0.21	1.47565	1.05	-1.68174
0.22	1.34364	1.1	-1.82197
0.23	1.21495	1.15	-4.11826
0.24	1.08757	1.2	2.01745
0.25	0.96885	1.25	39.7843
0.26	0.87885	1.3	88.8963
0.27	0.80857	1.35	119.977
0.28	0.75487	1.4	121.052
0.29	0.71986	1.45	95.3929
0.3	0.70075	1.5	54.3704
0.31	0.68579	1.55	17.8977
0.32	0.67683	1.6	1.91941
0.33	0.66323	1.65	-3.28574
0.34	0.64362	1.7	0.16509
0.35	0.6225	1.75	3.06062
0.36	0.59882	1.8	2.04153
0.37	0.56914	1.85	-7.22477
0.38	0.54055	1.9	14.5533
0.39	0.51471	1.95	66.6814
0.4	0.48886	2	119.625
0.41	0.46097	2.05	133.485
0.42	0.43644	2.1	121.763
0.43	0.41268	2.15	84.2429
0.44	0.38984	2.2	39.4628
0.45	0.37002	2.25	9.49315
0.46	0.3479	2.3	3.88896
0.47	0.31092	2.35	4.50599
0.48	0.26749	2.4	3.92389
0.49	0.21008	2.45	1.92579
0.5	0.13674	2.5	-2.34202
0.51	0.06803	2.55	3.65347
0.52	0.0325	2.6	50.3025
0.53	0.02634	2.65	108.782
0.54	0.06006	2.7	137.155
0.55	0.13599	2.75	121.044
0.56	0.25112	2.8	89.1623
0.57	0.40924	2.85	45.9402
0.58	0.61066	2.9	14.4887
0.59	0.84702	2.95	3.05045
0.6	1.11071	3	4.71972
0.61	1.39655	3.05	4.80142
0.62	1.6898	3.1	5.51623
0.63	1.9745	3.15	3.3007
0.64	2.24213	3.2	8.19385
0.65	2.4759	3.25	46.0143
0.66	2.66612	3.3	101.398
0.67	2.81051	3.35	141.369
0.68	2.9104	3.4	142.097
0.69	2.95874	3.45	111.607
0.7	2.96463	3.5	61.2863
0.71	2.94768	3.55	20.5877
0.72	2.92053	3.6	5.96821
0.73	2.87277	3.65	5.4514
0.74	2.81329	3.7	7.03925
0.75	2.74034	3.75	7.56505
0.76	2.65991	3.8	5.06793
0.77	2.57687	3.85	-1.66157
0.78	2.49016	3.9	24.3635
0.79	2.39805	3.95	76.7776
0.8	2.29788	4	122.409
0.81	2.18861	4.05	129.181
0.82	2.06715	4.1	119.188
0.83	1.93535	4.15	79.8999
0.84	1.79803	4.2	38.6127
0.85	1.65751	4.25	13.782
0.86	1.52049	4.3	14.5956
0.87	1.38907	4.35	10.6344
0.88	1.26463	4.4	10.6563
0.89	1.14789	4.45	9.05531
0.9	1.03955	4.5	5.19007
0.91	0.94329	4.55	7.82357
0.92	0.8624	4.6	53.1777
0.93	0.79552	4.65	115.435
0.94	0.74027	4.7	153.523
0.95	0.69239	4.75	138.474
0.96	0.66193	4.8	97.1319
0.97	0.64586	4.85	48.5053
0.98	0.64068	4.9	18.0323
0.99	0.63939	4.95	6.88265
1	0.63609	5	2.70398
1.01	0.62537	5.05	0.29901
1.02	0.6112	5.1	0.61051
1.03	0.60106	5.15	-3.16026
1.04	0.59381	5.2	5.4804
1.05	0.59112	5.25	47.2944
1.06	0.59446	5.3	101.753
1.07	0.59755	5.35	127.98
1.08	0.59756	5.4	124.54
1.09	0.59695	5.45	97.8065
1.1	0.58511	5.5	56.2822
1.11	0.5627	5.55	17.2615
1.12	0.53771	5.6	5.9709
1.13	0.50836	5.65	6.59243
1.14	0.46316	5.7	8.28302
1.15	0.41109	5.75	6.75443
1.16	0.35255	5.8	5.53926
1.17	0.27247	5.85	-1.13269
1.18	0.19221	5.9	22.3888
1.19	0.13211	5.95	78.7596
1.2	0.09967	6	134.658
1.21	0.10428	6.05	147.282
1.22	0.15825	6.1	130.98
1.23	0.26087	6.15	81.5255
1.24	0.40875	6.2	30.3713
1.25	0.60584	6.25	3.64437
1.26	0.84314	6.3	5.2597
1.27	1.106	6.35	6.45277
1.28	1.38785	6.4	6.64429
1.29	1.68291	6.45	5.10583
1.3	1.97257	6.5	-2.47017
1.31	2.25227	6.55	19.1209
1.32	2.50622	6.6	72.0811
1.33	2.72184	6.65	122.033
1.34	2.89008	6.7	137.033
1.35	3.01283	6.75	118.125
1.36	3.08457	6.8	86.8631
1.37	3.10728	6.85	41.7622
1.38	3.10165	6.9	16.3969
1.39	3.07657	6.95	5.98974
1.4	3.03814	7	10.7937
1.41	2.98531	7.05	11.0255
1.42	2.91831	7.1	9.71539
1.43	2.84806	7.15	3.64262
1.44	2.77185	7.2	2.50975
1.45	2.69143	7.25	41.838
1.46	2.59522	7.3	103.663
1.47	2.48284	7.35	147.068
1.48	2.35731	7.4	146.475
1.49	2.22182	7.45	116.039
1.5	2.07399	7.5	68.0239
1.51	1.91651	7.55	27.3896
1.52	1.75284	7.6	12.3938
1.53	1.59078	7.65	8.52381
1.54	1.43298	7.7	4.10517
1.55	1.28201	7.75	1.80686
1.56	1.13945	7.8	2.1788
1.57	1.00493	7.85	-3.43221
1.58	0.88135	7.9	22.3047
1.59	0.7763	7.95	74.4872
1.6	0.69768	8	121.336
1.61	0.63909	8.05	124.348
1.62	0.59684	8.1	114.633
1.63	0.57374	8.15	81.2189
1.64	0.55833	8.2	38.5089
1.65	0.54726	8.25	8.09427
1.66	0.53033	8.3	5.62251
1.67	0.51614	8.35	8.42518
1.68	0.5029	8.4	8.26252
1.69	0.48581	8.45	6.32274
1.7	0.46193	8.5	-2.28843
1.71	0.4362	8.55	14.6976
1.72	0.40173	8.6	64.3276
1.73	0.35759	8.65	119.617
1.74	0.31152	8.7	144.666
1.75	0.26453	8.75	133.26
1.76	0.21768	8.8	92.058
1.77	0.18327	8.85	40.5999
1.78	0.16158	8.9	12.5169
1.79	0.15368	8.95	5.50771
1.8	0.16037	9	4.82129
1.81	0.17931	9.05	4.658
1.82	0.18533	9.1	6.33206
1.83	0.1939	9.15	1.39728
1.84	0.21966	9.2	8.53043
1.85	0.25859	9.25	51.5563
1.86	0.30782	9.3	103.717
1.87	0.38749	9.35	128.284
1.88	0.49676	9.4	120.682
1.89	0.63111	9.45	97.114
1.9	0.79329	9.5	57.4363
1.91	0.97238	9.55	21.0369
1.92	1.15977	9.6	3.50521
1.93	1.36263	9.65	-0.65939
1.94	1.58012	9.7	2.10118
1.95	1.79703	9.75	4.90405
1.96	2.00724	9.8	5.80285
1.97	2.21327	9.85	-1.84541
1.98	2.40034	9.9	21.0707
1.99	2.56153	9.95	78.2481
2	2.68668	10	135.55
2.01	2.77076
2.02	2.80154
2.03	2.80458
2.04	2.7829
2.05	2.73205
2.06	2.66522
2.07	2.60513
2.08	2.54417
2.09	2.48283
2.1	2.42557
2.11	2.37063
2.12	2.31942
2.13	2.26627
2.14	2.19916
2.15	2.11301
2.16	2.01343
2.17	1.90809
2.18	1.79602
2.19	1.67725
2.2	1.55352
2.21	1.42832
2.22	1.30254
2.23	1.18042
2.24	1.06505
2.25	0.95675
2.26	0.86982
2.27	0.80151
2.28	0.74236
2.29	0.69914
2.3	0.66687
2.31	0.6407
2.32	0.61508
2.33	0.59395
2.34	0.57342
2.35	0.5583
2.36	0.55405
2.37	0.55445
2.38	0.554
2.39	0.55457
2.4	0.54842
2.41	0.54111
2.42	0.53256
2.43	0.5218
2.44	0.50789
2.45	0.49511
2.46	0.48534
2.47	0.46788
2.48	0.45026
2.49	0.41542
2.5	0.36949
2.51	0.33825
2.52	0.32394
2.53	0.33008
2.54	0.37984
2.55	0.46872
2.56	0.59252
2.57	0.75206
2.58	0.93341
2.59	1.13428
2.6	1.35395
2.61	1.59002
2.62	1.82205
2.63	2.05344
2.64	2.27747
2.65	2.48879
2.66	2.67637
2.67	2.83218
2.68	2.94731
2.69	3.01191
2.7	3.05058
2.71	3.06212
2.72	3.04233
2.73	3.01353
2.74	2.98667
2.75	2.94757
2.76	2.90718
2.77	2.85721
2.78	2.78719
2.79	2.70957
2.8	2.62421
2.81	2.51806
2.82	2.39649
2.83	2.26978
2.84	2.13266
2.85	1.99094
2.86	1.84569
2.87	1.6926
2.88	1.54071
2.89	1.39724
2.9	1.25613
2.91	1.1174
2.92	0.99241
2.93	0.87826
2.94	0.7741
2.95	0.68928
2.96	0.61126
2.97	0.53309
2.98	0.46208
2.99	0.39444
3	0.33294
3.01	0.2772
3.02	0.22353
3.03	0.1727
3.04	0.12761
3.05	0.08671
3.06	0.05034
3.07	0.01794
3.08	-0.00906
3.09	-0.03789
3.1	-0.06387
3.11	-0.08582
3.12	-0.10182
3.13	-0.11309
3.14	-0.12185
3.15	-0.14292
3.16	-0.17688
3.17	-0.20932
3.18	-0.22133
3.19	-0.20767
3.2	-0.15564
3.21	-0.06221
3.22	0.06881
3.23	0.24781
3.24	0.46494
3.25	0.70584
3.26	0.96912
3.27	1.24771
3.28	1.52795
3.29	1.80243
3.3	2.06833
3.31	2.30907
3.32	2.52384
3.33	2.705
3.34	2.83026
3.35	2.89804
3.36	2.93122
3.37	2.93608
3.38	2.92028
3.39	2.89176
3.4	2.8472
3.41	2.80111
3.42	2.75733
3.43	2.71735
3.44	2.66629
3.45	2.60665
3.46	2.53727
3.47	2.45435
3.48	2.34913
3.49	2.22568
3.5	2.08785
3.51	1.93686
3.52	1.78581
3.53	1.63262
3.54	1.47455
3.55	1.31913
3.56	1.17073
3.57	1.02468
3.58	0.88564
3.59	0.7624
3.6	0.65141
3.61	0.56656
3.62	0.49978
3.63	0.44801
3.64	0.40708
3.65	0.37674
3.66	0.34835
3.67	0.33032
3.68	0.31453
3.69	0.30597
3.7	0.30029
3.71	0.29562
3.72	0.2897
3.73	0.28431
3.74	0.28092
3.75	0.27434
3.76	0.2662
3.77	0.2526
3.78	0.23335
3.79	0.20584
3.8	0.17841
3.81	0.14287
3.82	0.09734
3.83	0.03576
3.84	-0.0288
3.85	-0.07143
3.86	-0.08665
3.87	-0.0621
3.88	-0.00171
3.89	0.09935
3.9	0.24364
3.91	0.43384
3.92	0.65622
3.93	0.91049
3.94	1.1918
3.95	1.48681
3.96	1.78516
3.97	2.07122
3.98	2.33278
3.99	2.56085
4	2.75463
4.01	2.8994
4.02	2.98838
4.03	3.0296
4.04	3.04375
4.05	3.03595
4.06	3.00139
4.07	2.95174
4.08	2.88398
4.09	2.80542
4.1	2.73085
4.11	2.65457
4.12	2.56075
4.13	2.45089
4.14	2.32689
4.15	2.19255
4.16	2.05103
4.17	1.90678
4.18	1.76184
4.19	1.62277
4.2	1.48932
4.21	1.36485
4.22	1.24437
4.23	1.13348
4.24	1.03101
4.25	0.93905
4.26	0.85967
4.27	0.7961
4.28	0.74212
4.29	0.70079
4.3	0.67962
4.31	0.66535
4.32	0.64719
4.33	0.63019
4.34	0.615
4.35	0.60075
4.36	0.58887
4.37	0.57568
4.38	0.55808
4.39	0.54094
4.4	0.52252
4.41	0.4997
4.42	0.47207
4.43	0.44233
4.44	0.4044
4.45	0.35702
4.46	0.31058
4.47	0.25861
4.48	0.19975
4.49	0.13974
4.5	0.08858
4.51	0.06002
4.52	0.05152
4.53	0.07929
4.54	0.14141
4.55	0.24192
4.56	0.38656
4.57	0.56558
4.58	0.78062
4.59	1.03225
4.6	1.30268
4.61	1.57457
4.62	1.8513
4.63	2.11669
4.64	2.35257
4.65	2.5594
4.66	2.73546
4.67	2.86004
4.68	2.93929
4.69	2.97698
4.7	2.97875
4.71	2.95323
4.72	2.90846
4.73	2.85465
4.74	2.79111
4.75	2.72013
4.76	2.64352
4.77	2.56796
4.78	2.49205
4.79	2.40629
4.8	2.30152
4.81	2.17954
4.82	2.0557
4.83	1.92626
4.84	1.7951
4.85	1.66862
4.86	1.54739
4.87	1.42987
4.88	1.31684
4.89	1.20628
4.9	1.09935
4.91	0.99881
4.92	0.91157
4.93	0.83406
4.94	0.7747
4.95	0.7299
4.96	0.70234
4.97	0.69011
4.98	0.6744
4.99	0.64957
5	0.61555
5.01	0.57356
5.02	0.5339
5.03	0.4915
5.04	0.44905
5.05	0.40269
5.06	0.35241
5.07	0.30214
5.08	0.24798
5.09	0.18944
5.1	0.133
5.11	0.08168
5.12	0.0381
5.13	0.00478
5.14	-0.01433
5.15	-0.03261
5.16	-0.05534
5.17	-0.07951
5.18	-0.09491
5.19	-0.09519
5.2	-0.062
5.21	0.01038
5.22	0.12158
5.23	0.26781
5.24	0.4519
5.25	0.67047
5.26	0.91522
5.27	1.18287
5.28	1.46206
5.29	1.7439
5.3	2.02256
5.31	2.2888
5.32	2.52491
5.33	2.72171
5.34	2.88205
5.35	2.99206
5.36	3.052
5.37	3.07249
5.38	3.06283
5.39	3.03044
5.4	2.9931
5.41	2.94156
5.42	2.87166
5.43	2.79367
5.44	2.71347
5.45	2.62261
5.46	2.5188
5.47	2.40186
5.48	2.27241
5.49	2.13007
5.5	1.97972
5.51	1.82573
5.52	1.67484
5.53	1.53549
5.54	1.41247
5.55	1.29962
5.56	1.19535
5.57	1.09993
5.58	1.01764
5.59	0.95723
5.6	0.91309
5.61	0.87699
5.62	0.84966
5.63	0.83233
5.64	0.8166
5.65	0.79636
5.66	0.776
5.67	0.75077
5.68	0.7219
5.69	0.6859
5.7	0.64282
5.71	0.59515
5.72	0.54974
5.73	0.50487
5.74	0.46094
5.75	0.42505
5.76	0.39488
5.77	0.37107
5.78	0.35156
5.79	0.33302
5.8	0.30776
5.81	0.27753
5.82	0.23701
5.83	0.19336
5.84	0.16271
5.85	0.15181
5.86	0.16526
5.87	0.21678
5.88	0.30469
5.89	0.42369
5.9	0.57757
5.91	0.76244
5.92	0.97779
5.93	1.21697
5.94	1.47278
5.95	1.73573
5.96	1.99173
5.97	2.23376
5.98	2.44341
5.99	2.61371
6	2.74308
6.01	2.82611
6.02	2.86516
6.03	2.88265
6.04	2.87881
6.05	2.85124
6.06	2.82063
6.07	2.79022
6.08	2.75121
6.09	2.70422
6.1	2.65385
6.11	2.59257
6.12	2.52126
6.13	2.43827
6.14	2.33757
6.15	2.21991
6.16	2.0881
6.17	1.94542
6.18	1.79035
6.19	1.63502
6.2	1.48153
6.21	1.32856
6.22	1.1884
6.23	1.06056
6.24	0.93698
6.25	0.82983
6.26	0.7435
6.27	0.66189
6.28	0.59785
6.29	0.54665
6.3	0.50669
6.31	0.47655
6.32	0.45261
6.33	0.4296
6.34	0.40806
6.35	0.39481
6.36	0.38266
6.37	0.37423
6.38	0.3714
6.39	0.36804
6.4	0.35958
6.41	0.34704
6.42	0.33244
6.43	0.30999
6.44	0.2922
6.45	0.27835
6.46	0.26312
6.47	0.23626
6.48	0.2047
6.49	0.15413
6.5	0.08627
6.51	0.02638
6.52	-0.00728
6.53	-0.02049
6.54	0.00287
6.55	0.07545
6.56	0.18863
6.57	0.34713
6.58	0.54701
6.59	0.77201
6.6	1.02273
6.61	1.2982
6.62	1.58604
6.63	1.87614
6.64	2.16563
6.65	2.43019
6.66	2.65521
6.67	2.82459
6.68	2.94135
6.69	3.00498
6.7	3.02575
6.71	3.0223
6.72	2.99532
6.73	2.94265
6.74	2.884
6.75	2.81692
6.76	2.73957
6.77	2.66184
6.78	2.57719
6.79	2.47972
6.8	2.37296
6.81	2.25792
6.82	2.13206
6.83	1.99731
6.84	1.85737
6.85	1.7174
6.86	1.57937
6.87	1.44786
6.88	1.32977
6.89	1.22444
6.9	1.12719
6.91	1.04128
6.92	0.9732
6.93	0.92518
6.94	0.88768
6.95	0.85911
6.96	0.8435
6.97	0.83425
6.98	0.82315
6.99	0.80566
7	0.77779
7.01	0.74737
7.02	0.71353
7.03	0.67159
7.04	0.62665
7.05	0.59074
7.06	0.55502
7.07	0.52649
7.08	0.50791
7.09	0.49409
7.1	0.48418
7.11	0.48372
7.12	0.48648
7.13	0.48721
7.14	0.48573
7.15	0.46967
7.16	0.43834
7.17	0.40985
7.18	0.3975
7.19	0.39527
7.2	0.4169
7.21	0.46779
7.22	0.55011
7.23	0.66914
7.24	0.82099
7.25	0.99981
7.26	1.19864
7.27	1.41986
7.28	1.65228
7.29	1.88538
7.3	2.11184
7.31	2.31999
7.32	2.50036
7.33	2.65159
7.34	2.76112
7.35	2.81647
7.36	2.84163
7.37	2.84589
7.38	2.82482
7.39	2.78245
7.4	2.73094
7.41	2.66781
7.42	2.59991
7.43	2.53172
7.44	2.45572
7.45	2.37318
7.46	2.28451
7.47	2.1848
7.48	2.06819
7.49	1.94251
7.5	1.80599
7.51	1.66987
7.52	1.54241
7.53	1.41903
7.54	1.29782
7.55	1.18233
7.56	1.07342
7.57	0.96863
7.58	0.87684
7.59	0.79901
7.6	0.73381
7.61	0.68679
7.62	0.64763
7.63	0.62284
7.64	0.60538
7.65	0.58328
7.66	0.54817
7.67	0.51335
7.68	0.47338
7.69	0.44081
7.7	0.41538
7.71	0.399
7.72	0.37837
7.73	0.35824
7.74	0.33947
7.75	0.3181
7.76	0.30086
7.77	0.29231
7.78	0.28755
7.79	0.28413
7.8	0.28573
7.81	0.27382
7.82	0.23944
7.83	0.20618
7.84	0.16549
7.85	0.13558
7.86	0.14308
7.87	0.18451
7.88	0.25732
7.89	0.37747
7.9	0.52792
7.91	0.70203
7.92	0.90372
7.93	1.12434
7.94	1.3617
7.95	1.62221
7.96	1.8932
7.97	2.15604
7.98	2.40321
7.99	2.62294
8	2.79745
8.01	2.92648
8.02	3.01872
8.03	3.0826
8.04	3.12303
8.05	3.16229
8.06	3.18406
8.07	3.18644
8.08	3.18447
8.09	3.16749
8.1	3.12786
8.11	3.07444
8.12	3.0028
8.13	2.90264
8.14	2.79275
8.15	2.67362
8.16	2.53227
8.17	2.3795
8.18	2.21977
8.19	2.04533
8.2	1.86633
8.21	1.69328
8.22	1.51749
8.23	1.34808
8.24	1.19483
8.25	1.05038
8.26	0.91815
8.27	0.8148
8.28	0.72459
8.29	0.64401
8.3	0.57525
8.31	0.50973
8.32	0.44777
8.33	0.39362
8.34	0.34902
8.35	0.31439
8.36	0.29149
8.37	0.27979
8.38	0.27521
8.39	0.28156
8.4	0.2931
8.41	0.30108
8.42	0.301
8.43	0.29462
8.44	0.28578
8.45	0.27337
8.46	0.25594
8.47	0.2214
8.48	0.16316
8.49	0.09797
8.5	0.0307
8.51	-0.01663
8.52	-0.04234
8.53	-0.02483
8.54	0.03899
8.55	0.15312
8.56	0.31689
8.57	0.52326
8.58	0.7672
8.59	1.0445
8.6	1.33428
8.61	1.62283
8.62	1.90605
8.63	2.17715
8.64	2.42628
8.65	2.63801
8.66	2.80071
8.67	2.9096
8.68	2.96728
8.69	2.98816
8.7	2.97601
8.71	2.946
8.72	2.89737
8.73	2.85139
8.74	2.79829
8.75	2.73478
8.76	2.66638
8.77	2.59328
8.78	2.51448
8.79	2.42696
8.8	2.32414
8.81	2.20796
8.82	2.08521
8.83	1.95724
8.84	1.82544
8.85	1.6966
8.86	1.57142
8.87	1.45052
8.88	1.33493
8.89	1.22568
8.9	1.12086
8.91	1.02914
8.92	0.95248
8.93	0.88518
8.94	0.83034
8.95	0.78774
8.96	0.75634
8.97	0.72815
8.98	0.70359
8.99	0.67056
9	0.63166
9.01	0.59303
9.02	0.55504
9.03	0.51786
9.04	0.48495
9.05	0.45892
9.06	0.43319
9.07	0.41533
9.08	0.40557
9.09	0.39611
9.1	0.38445
9.11	0.37586
9.12	0.36092
9.13	0.3404
9.14	0.32284
9.15	0.28985
9.16	0.2373
9.17	0.18592
9.18	0.1616
9.19	0.14655
9.2	0.16526
9.21	0.22361
9.22	0.32156
9.23	0.45985
9.24	0.63971
9.25	0.85093
9.26	1.08935
9.27	1.35669
9.28	1.63541
9.29	1.91299
9.3	2.1813
9.31	2.42682
9.32	2.63458
9.33	2.80333
9.34	2.92931
9.35	3.00083
9.36	3.03202
9.37	3.03933
9.38	3.0288
9.39	2.98715
9.4	2.9436
9.41	2.88978
9.42	2.82578
9.43	2.75668
9.44	2.67863
9.45	2.58598
9.46	2.47989
9.47	2.36388
9.48	2.23659
9.49	2.10435
9.5	1.96664
9.51	1.82462
9.52	1.67898
9.53	1.53544
9.54	1.40065
9.55	1.26781
9.56	1.13955
9.57	1.02051
9.58	0.91347
9.59	0.81537
9.6	0.73277
9.61	0.6628
9.62	0.60445
9.63	0.55993
9.64	0.52204
9.65	0.48506
9.66	0.45056
9.67	0.4221
9.68	0.39942
9.69	0.37696
9.7	0.35895
9.71	0.34477
9.72	0.33014
9.73	0.31064
9.74	0.29582
9.75	0.27937
9.76	0.26567
9.77	0.25908
9.78	0.25731
9.79	0.25048
9.8	0.24655
9.81	0.2418
9.82	0.21997
9.83	0.20533
9.84	0.2092
9.85	0.22321
9.86	0.26855
9.87	0.35117
9.88	0.46471
9.89	0.60615
9.9	0.78298
9.91	0.97476
9.92	1.18455
9.93	1.40877
9.94	1.64321
9.95	1.87372
9.96	2.09686
9.97	2.30453
9.98	2.48334
9.99	2.62588
10	2.72651

## Sheet: Fig. 2d
sensor output		video analysis output
x axis: Time (s)	y axis:ΔR/R0 x 100%	x axis: Time (s)	y axis: Contraction amplitude (a.u.)
0	0.4927	0	8.2164
0.01	0.49625	0.1	-3.6629
0.02	0.49665	0.2	-2.1673
0.03	0.49388	0.3	14.1897
0.04	0.48797	0.4	-0.1199
0.05	0.47889	0.5	-3.618
0.06	0.46666	0.6	2.4018
0.07	0.45127	0.7	41.1667
0.08	0.44361	0.8	92.2523
0.09	0.42645	0.9	68.655
0.1	0.41741	1	42.8325
0.11	0.41015	1.1	7.8325
0.12	0.40506	1.2	6.3827
0.13	0.40254	1.3	20.7824
0.14	0.40297	1.4	1.4593
0.15	0.39587	1.5	2.8379
0.16	0.40561	1.6	0.1641
0.17	0.40861	1.7	1.7943
0.18	0.41201	1.8	4.0008
0.19	0.4053	1.9	6.6799
0.2	0.40613	2	-3.2465
0.21	0.404	2.1	-5.3708
0.22	0.3993	2.2	-4.725
0.23	0.39244	2.3	-1.3627
0.24	0.3838	2.4	38.0774
0.25	0.37378	2.5	55.842
0.26	0.36277	2.6	88.653
0.27	0.35118	2.7	86.2597
0.28	0.33938	2.8	48.6638
0.29	0.32778	2.9	9.621
0.3	0.32352	3	0.8939
0.31	0.30975	3.1	5.0392
0.32	0.30451	3.2	1.0535
0.33	0.29768	3.3	2.5601
0.34	0.29007	3.4	10.9869
0.35	0.28246	3.5	3.1281
0.36	0.27563	3.6	-0.0438
0.37	0.2595	3.7	-0.4773
0.38	0.25209	3.8	-1.0853
0.39	0.23655	3.9	-1.0181
0.4	0.23091	4	-3.2786
0.41	0.22507	4.1	1.1942
0.42	0.21568	4.2	46.6709
0.43	0.20353	4.3	85.0283
0.44	0.18942	4.4	89.7851
0.45	0.17411	4.5	84.6919
0.46	0.15842	4.6	40.3429
0.47	0.13638	4.7	11.8899
0.48	0.11926	4.8	3.1123
0.49	0.10747	4.9	-1.3495
0.5	0.1014	5	-1.397
0.51	0.08381	5.1	-0.7908
0.52	0.08283	5.2	0.289
0.53	0.08082	5.3	47.0762
0.54	0.08413	5.4	68.4194
0.55	0.09237	5.5	83.3678
0.56	0.08491	5.6	85.7695
0.57	0.07933	5.7	60.6925
0.58	0.08831	5.8	17.7014
0.59	0.09971	5.9	3.4095
0.6	0.13554	6	1.5235
0.61	0.18884	6.1	5.9356
0.62	0.2519	6.2	33.0331
0.63	0.33343	6.3	72.1066
0.64	0.44141	6.4	90.703
0.65	0.56571	6.5	86.0042
0.66	0.71312	6.6	54.1569
0.67	0.8791	6.7	20.9244
0.68	1.06283	6.8	4.7081
0.69	1.25639	6.9	-1.703
0.7	1.4646	7	0.0472
0.71	1.67417	7.1	36.8219
0.72	1.89963	7.2	62.4009
0.73	2.1337	7.3	73.6713
0.74	2.35813	7.4	65.5218
0.75	2.57201	7.5	76.4093
0.76	2.76345	7.6	31.7534
0.77	2.95326	7.7	2.9663
0.78	3.13228	7.8	2.3508
0.79	3.28803	7.9	1.6501
0.8	3.43695	8	17.4267
0.81	3.56136	8.1	51.0755
0.82	3.67521	8.2	71.7083
0.83	3.78267	8.3	50.0088
0.84	3.87858	8.4	30.5712
0.85	3.94163	8.5	24.011
0.86	3.98677	8.6	5.8371
0.87	4.00185	8.7	8.0388
0.88	3.98271	8.8	3.8939
0.89	3.94408	8.9	14.6293
0.9	3.87823	9	31.3184
0.91	3.77897	9.1	68.7052
0.92	3.66582	9.2	56.7558
0.93	3.52487	9.3	42.9516
0.94	3.35687	9.4	32.8762
0.95	3.15715	9.5	12.5788
0.96	2.93261	9.6	4.2588
0.97	2.68007	9.7	2.0136
0.98	2.40767	9.8	31.4166
0.99	2.11719	9.9	57.9366
1	1.81455	10	65.1223
1.01	1.5229
1.02	1.25451
1.03	1.01742
1.04	0.7979
1.05	0.59909
1.06	0.44103
1.07	0.3084
1.08	0.20279
1.09	0.12496
1.1	0.05725
1.11	0.0157
1.12	-0.00207
1.13	-0.01685
1.14	-0.01575
1.15	-0.01519
1.16	-0.00421
1.17	-0.00342
1.18	0.000677482
1.19	0.00355
1.2	0.01116
1.21	0.02685
1.22	0.06071
1.23	0.09473
1.24	0.12812
1.25	0.16644
1.26	0.2085
1.27	0.24226
1.28	0.27286
1.29	0.29874
1.3	0.31831
1.31	0.34088
1.32	0.35851
1.33	0.37003
1.34	0.38514
1.35	0.3963
1.36	0.40273
1.37	0.40364
1.38	0.40913
1.39	0.41205
1.4	0.41201
1.41	0.40861
1.42	0.41236
1.43	0.40562
1.44	0.40562
1.45	0.40562
1.46	0.40562
1.47	0.40562
1.48	0.40562
1.49	0.40562
1.5	0.40562
1.51	0.40562
1.52	0.40562
1.53	0.40562
1.54	0.40562
1.55	0.40562
1.56	0.40562
1.57	0.40562
1.58	0.40562
1.59	0.40562
1.6	0.40562
1.61	0.40562
1.62	0.40562
1.63	0.40562
1.64	0.41236
1.65	0.40861
1.66	0.41201
1.67	0.4053
1.68	0.39938
1.69	0.39425
1.7	0.39666
1.71	0.38936
1.72	0.38325
1.73	0.37832
1.74	0.37457
1.75	0.372
1.76	0.37062
1.77	0.37043
1.78	0.37141
1.79	0.37358
1.8	0.37694
1.81	0.38147
1.82	0.38719
1.83	0.3941
1.84	0.40218
1.85	0.40057
1.86	0.40648
1.87	0.4023
1.88	0.40526
1.89	0.40861
1.9	0.41236
1.91	0.40562
1.92	0.40562
1.93	0.40562
1.94	0.40562
1.95	0.40562
1.96	0.40562
1.97	0.40562
1.98	0.40562
1.99	0.40562
2	0.40562
2.01	0.40562
2.02	0.40562
2.03	0.41236
2.04	0.40861
2.05	0.40526
2.06	0.4023
2.07	0.40648
2.08	0.40731
2.09	0.40518
2.1	0.40049
2.11	0.39362
2.12	0.38498
2.13	0.37496
2.14	0.36396
2.15	0.35236
2.16	0.34056
2.17	0.32897
2.18	0.31796
2.19	0.30794
2.2	0.2993
2.21	0.29244
2.22	0.28774
2.23	0.28561
2.24	0.27555
2.25	0.2752
2.26	0.27819
2.27	0.28494
2.28	0.28494
2.29	0.29168
2.3	0.28794
2.31	0.28459
2.32	0.28163
2.33	0.27906
2.34	0.27015
2.35	0.26538
2.36	0.25085
2.37	0.23369
2.38	0.22693
2.39	0.21885
2.4	0.22509
2.41	0.25636
2.42	0.31884
2.43	0.40102
2.44	0.48839
2.45	0.59384
2.46	0.71858
2.47	0.86301
2.48	1.04031
2.49	1.22821
2.5	1.41467
2.51	1.61496
2.52	1.82637
2.53	2.04838
2.54	2.26953
2.55	2.47563
2.56	2.66999
2.57	2.86252
2.58	3.05041
2.59	3.22078
2.6	3.38968
2.61	3.54994
2.62	3.69103
2.63	3.80546
2.64	3.89962
2.65	3.97842
2.66	4.0417
2.67	4.09344
2.68	4.12189
2.69	4.10595
2.7	4.06079
2.71	3.99634
2.72	3.90686
2.73	3.78816
2.74	3.63306
2.75	3.44874
2.76	3.2478
2.77	3.01311
2.78	2.7524
2.79	2.47381
2.8	2.17911
2.81	1.87422
2.82	1.58231
2.83	1.30889
2.84	1.07252
2.85	0.85904
2.86	0.68892
2.87	0.54722
2.88	0.42496
2.89	0.3297
2.9	0.26143
2.91	0.21934
2.92	0.19093
2.93	0.18019
2.94	0.17684
2.95	0.187
2.96	0.19427
2.97	0.19869
2.98	0.20366
2.99	0.20543
3	0.19987
3.01	0.18658
3.02	0.18654
3.03	0.19261
3.04	0.21529
3.05	0.23694
3.06	0.26392
3.07	0.28494
3.08	0.30597
3.09	0.3262
3.1	0.34486
3.11	0.36115
3.12	0.37429
3.13	0.37674
3.14	0.3782
3.15	0.38837
3.16	0.39974
3.17	0.41149
3.18	0.41611
3.19	0.43004
3.2	0.4416
3.21	0.45001
3.22	0.46536
3.23	0.47376
3.24	0.48532
3.25	0.49925
3.26	0.51476
3.27	0.53106
3.28	0.55411
3.29	0.56587
3.3	0.58319
3.31	0.59479
3.32	0.60028
3.33	0.606
3.34	0.61196
3.35	0.61181
3.36	0.60593
3.37	0.59472
3.38	0.57858
3.39	0.56879
3.4	0.54851
3.41	0.52487
3.42	0.50502
3.43	0.47211
3.44	0.44831
3.45	0.42767
3.46	0.41098
3.47	0.39903
3.48	0.39934
3.49	0.39133
3.5	0.39342
3.51	0.38916
3.52	0.38609
3.53	0.38498
3.54	0.37575
3.55	0.35879
3.56	0.35173
3.57	0.34407
3.58	0.33622
3.59	0.32857
3.6	0.32151
3.61	0.31543
3.62	0.31074
3.63	0.29693
3.64	0.29839
3.65	0.29827
3.66	0.29062
3.67	0.28672
3.68	0.28695
3.69	0.28084
3.7	0.28187
3.71	0.27954
3.72	0.26751
3.73	0.25666
3.74	0.247
3.75	0.23852
3.76	0.24885
3.77	0.24353
3.78	0.24018
3.79	0.2388
3.8	0.23939
3.81	0.24195
3.82	0.24649
3.83	0.25299
3.84	0.26147
3.85	0.26104
3.86	0.25804
3.87	0.26297
3.88	0.26909
3.89	0.27638
3.9	0.28486
3.91	0.28364
3.92	0.27906
3.93	0.28837
3.94	0.29433
3.95	0.29732
3.96	0.29776
3.97	0.28514
3.98	0.28383
3.99	0.27027
4	0.25572
4.01	0.24057
4.02	0.23197
4.03	0.21983
4.04	0.20492
4.05	0.18804
4.06	0.16998
4.07	0.14478
4.08	0.12372
4.09	0.10045
4.1	0.08586
4.11	0.0732
4.12	0.07297
4.13	0.07801
4.14	0.08756
4.15	0.10041
4.16	0.11914
4.17	0.13241
4.18	0.15623
4.19	0.19085
4.2	0.24653
4.21	0.32645
4.22	0.42247
4.23	0.53247
4.24	0.64667
4.25	0.77603
4.26	0.91977
4.27	1.07631
4.28	1.26098
4.29	1.46053
4.3	1.67212
4.31	1.88588
4.32	2.11555
4.33	2.35307
4.34	2.59028
4.35	2.8191
4.36	3.03138
4.37	3.22992
4.38	3.4288
4.39	3.61887
4.4	3.78762
4.41	3.94738
4.42	4.08307
4.43	4.19805
4.44	4.27239
4.45	4.33297
4.46	4.37961
4.47	4.41627
4.48	4.43801
4.49	4.42411
4.5	4.37278
4.51	4.30117
4.52	4.21069
4.53	4.08702
4.54	3.92378
4.55	3.73313
4.56	3.51743
4.57	3.27358
4.58	3.01008
4.59	2.71185
4.6	2.4096
4.61	2.09916
4.62	1.79352
4.63	1.50118
4.64	1.23024
4.65	0.99938
4.66	0.81624
4.67	0.66669
4.68	0.54253
4.69	0.44116
4.7	0.36975
4.71	0.3279
4.72	0.3035
4.73	0.29
4.74	0.29061
4.75	0.30102
4.76	0.31606
4.77	0.31894
4.78	0.32021
4.79	0.30561
4.8	0.29954
4.81	0.28474
4.82	0.28561
4.83	0.27855
4.84	0.28159
4.85	0.27788
4.86	0.27871
4.87	0.27358
4.88	0.27599
4.89	0.27544
4.9	0.27232
4.91	0.26029
4.92	0.25698
4.93	0.24515
4.94	0.24242
4.95	0.23158
4.96	0.23024
4.97	0.22791
4.98	0.22499
4.99	0.22188
5	0.21896
5.01	0.21663
5.02	0.21529
5.03	0.20444
5.04	0.20172
5.05	0.18989
5.06	0.18658
5.07	0.17869
5.08	0.17711
5.09	0.1777
5.1	0.16958
5.11	0.16323
5.12	0.17589
5.13	0.17944
5.14	0.19151
5.15	0.19486
5.16	0.20713
5.17	0.21107
5.18	0.22018
5.19	0.21722
5.2	0.21308
5.21	0.20101
5.22	0.19151
5.23	0.17743
5.24	0.16212
5.25	0.1418
5.26	0.12953
5.27	0.12032
5.28	0.13695
5.29	0.16691
5.3	0.20365
5.31	0.25443
5.32	0.34311
5.33	0.45622
5.34	0.59717
5.35	0.75543
5.36	0.93062
5.37	1.12157
5.38	1.3399
5.39	1.55764
5.4	1.78551
5.41	2.00309
5.42	2.23128
5.43	2.45187
5.44	2.67106
5.45	2.87135
5.46	3.06426
5.47	3.23394
5.48	3.37616
5.49	3.4808
5.5	3.56257
5.51	3.61968
5.52	3.67336
5.53	3.69376
5.54	3.68266
5.55	3.64903
5.56	3.59583
5.57	3.53776
5.58	3.47981
5.59	3.39945
5.6	3.31639
5.61	3.23341
5.62	3.17183
5.63	3.10811
5.64	3.05042
5.65	2.97908
5.66	2.91656
5.67	2.84023
5.68	2.75228
5.69	2.649
5.7	2.52486
5.71	2.37464
5.72	2.19319
5.73	1.98584
5.74	1.76171
5.75	1.5404
5.76	1.31966
5.77	1.11458
5.78	0.92254
5.79	0.74726
5.8	0.60305
5.81	0.49322
5.82	0.41024
5.83	0.34614
5.84	0.30986
5.85	0.29224
5.86	0.3078
5.87	0.32479
5.88	0.34565
5.89	0.35433
5.9	0.35804
5.91	0.34333
5.92	0.32447
5.93	0.29138
5.94	0.25533
5.95	0.2276
5.96	0.20224
5.97	0.18003
5.98	0.16177
5.99	0.14825
6	0.14024
6.01	0.13855
6.02	0.13306
6.03	0.13093
6.04	0.13255
6.05	0.13831
6.06	0.1486
6.07	0.15294
6.08	0.15806
6.09	0.16398
6.1	0.17742
6.11	0.17703
6.12	0.18042
6.13	0.17037
6.14	0.16449
6.15	0.14971
6.16	0.13689
6.17	0.11256
6.18	0.09094
6.19	0.06151
6.2	0.04781
6.21	0.05123
6.22	0.066
6.23	0.10323
6.24	0.15596
6.25	0.22734
6.26	0.32654
6.27	0.44461
6.28	0.58952
6.29	0.75114
6.3	0.93626
6.31	1.12269
6.32	1.32237
6.33	1.52242
6.34	1.73366
6.35	1.93821
6.36	2.14646
6.37	2.34058
6.38	2.52448
6.39	2.70261
6.4	2.88006
6.41	3.03878
6.42	3.18137
6.43	3.30444
6.44	3.39862
6.45	3.47944
6.46	3.5459
6.47	3.58727
6.48	3.61806
6.49	3.61898
6.5	3.60695
6.51	3.57182
6.52	3.51557
6.53	3.4414
6.54	3.36045
6.55	3.25678
6.56	3.13977
6.57	3.00902
6.58	2.8544
6.59	2.68174
6.6	2.48658
6.61	2.27176
6.62	2.03787
6.63	1.78542
6.64	1.52553
6.65	1.27302
6.66	1.0381
6.67	0.82652
6.68	0.64358
6.69	0.4833
6.7	0.35659
6.71	0.263
6.72	0.19086
6.73	0.14949
6.74	0.13016
6.75	0.13007
6.76	0.14568
6.77	0.17265
6.78	0.19494
6.79	0.213
6.8	0.23063
6.81	0.23359
6.82	0.22448
6.83	0.20965
6.84	0.18871
6.85	0.17214
6.86	0.1641
6.87	0.15822
6.88	0.15491
6.89	0.15455
6.9	0.15755
6.91	0.16429
6.92	0.15755
6.93	0.15455
6.94	0.15491
6.95	0.15822
6.96	0.1641
6.97	0.17214
6.98	0.17522
6.99	0.18342
7	0.19596
7.01	0.2188
7.02	0.24065
7.03	0.26787
7.04	0.28956
7.05	0.30573
7.06	0.31638
7.07	0.32151
7.08	0.32112
7.09	0.30846
7.1	0.28053
7.11	0.25118
7.12	0.22297
7.13	0.20897
7.14	0.19783
7.15	0.20184
7.16	0.22198
7.17	0.25211
7.18	0.29616
7.19	0.36819
7.2	0.471
7.21	0.59603
7.22	0.74754
7.23	0.91162
7.24	1.08455
7.25	1.26856
7.26	1.46549
7.27	1.65945
7.28	1.85191
7.29	2.02659
7.3	2.18865
7.31	2.36098
7.32	2.52132
7.33	2.65871
7.34	2.77995
7.35	2.89895
7.36	2.99544
7.37	3.06723
7.38	3.13022
7.39	3.17704
7.4	3.21881
7.41	3.24598
7.42	3.27429
7.43	3.27469
7.44	3.26489
7.45	3.24608
7.46	3.21647
7.47	3.15777
7.48	3.09425
7.49	3.00546
7.5	2.90711
7.51	2.79209
7.52	2.64347
7.53	2.4625
7.54	2.26586
7.55	2.05331
7.56	1.8141
7.57	1.56568
7.58	1.312
7.59	1.06327
7.6	0.83613
7.61	0.62955
7.62	0.44885
7.63	0.28801
7.64	0.15797
7.65	0.06246
7.66	-0.01282
7.67	-0.05899
7.68	-0.06789
7.69	-0.06036
7.7	-0.03399
7.71	-0.0048
7.72	0.02765
7.73	0.05627
7.74	0.08405
7.75	0.10687
7.76	0.1202
7.77	0.12998
7.78	0.13543
7.79	0.14663
7.8	0.15645
7.81	0.16449
7.82	0.17037
7.83	0.17368
7.84	0.17403
7.85	0.17104
7.86	0.16429
7.87	0.16429
7.88	0.16429
7.89	0.16429
7.9	0.17104
7.91	0.16729
7.92	0.17068
7.93	0.17072
7.94	0.1678
7.95	0.16232
7.96	0.15467
7.97	0.14525
7.98	0.1277
7.99	0.10617
8	0.0844
8.01	0.05225
8.02	0.02691
8.03	0.02066
8.04	0.0345
8.05	0.069
8.06	0.11763
8.07	0.18393
8.08	0.27743
8.09	0.39637
8.1	0.53182
8.11	0.6673
8.12	0.83777
8.13	1.02107
8.14	1.2186
8.15	1.42466
8.16	1.63311
8.17	1.84424
8.18	2.04736
8.19	2.24267
8.2	2.41726
8.21	2.57593
8.22	2.7415
8.23	2.89627
8.24	3.03689
8.25	3.14983
8.26	3.23971
8.27	3.31862
8.28	3.37585
8.29	3.40184
8.3	3.40138
8.31	3.38044
8.32	3.35075
8.33	3.29739
8.34	3.22015
8.35	3.12681
8.36	3.00904
8.37	2.87063
8.38	2.7056
8.39	2.51555
8.4	2.29613
8.41	2.05849
8.42	1.80732
8.43	1.54312
8.44	1.27702
8.45	1.01289
8.46	0.785
8.47	0.58182
8.48	0.39814
8.49	0.24565
8.5	0.1289
8.51	0.04109
8.52	-0.01856
8.53	-0.05166
8.54	-0.06058
8.55	-0.04847
8.56	-0.0302
8.57	-0.00413
8.58	0.02382
8.59	0.04022
8.6	0.04805
8.61	0.04954
8.62	0.05739
8.63	0.05357
8.64	0.04817
8.65	0.05129
8.66	0.06667
8.67	0.07668
8.68	0.08768
8.69	0.09927
8.7	0.11106
8.71	0.12266
8.72	0.13366
8.73	0.13693
8.74	0.14257
8.75	0.14304
8.76	0.14804
8.77	0.1564
8.78	0.16694
8.79	0.17845
8.8	0.20741
8.81	0.23576
8.82	0.26314
8.83	0.28499
8.84	0.30767
8.85	0.33118
8.86	0.34502
8.87	0.3496
8.88	0.3453
8.89	0.32578
8.9	0.28843
8.91	0.24748
8.92	0.20591
8.93	0.15952
8.94	0.13186
8.95	0.11796
8.96	0.13011
8.97	0.16293
8.98	0.21065
8.99	0.27763
9	0.36741
9.01	0.47188
9.02	0.61293
9.03	0.77706
9.04	0.95043
9.05	1.12925
9.06	1.30228
9.07	1.48824
9.08	1.67726
9.09	1.85266
9.1	2.02599
9.11	2.20241
9.12	2.37699
9.13	2.53462
9.14	2.68243
9.15	2.8107
9.16	2.91685
9.17	3.00548
9.18	3.06425
9.19	3.10309
9.2	3.13949
9.21	3.16392
9.22	3.17893
9.23	3.16644
9.24	3.13998
9.25	3.09658
9.26	3.04542
9.27	2.99044
9.28	2.91534
9.29	2.81815
9.3	2.71538
9.31	2.58976
9.32	2.44249
9.33	2.25788
9.34	2.04211
9.35	1.81221
9.36	1.56123
9.37	1.31032
9.38	1.05883
9.39	0.81667
9.4	0.6042
9.41	0.4023
9.42	0.23277
9.43	0.09934
9.44	0.01213
9.45	-0.04733
9.46	-0.08064
9.47	-0.0969
9.48	-0.08879
9.49	-0.05391
9.5	-0.00788
9.51	0.03288
9.52	0.06843
9.53	0.09128
9.54	0.10404
9.55	0.10632
9.56	0.09733
9.57	0.09351
9.58	0.08732
9.59	0.07798
9.6	0.07558
9.61	0.07297
9.62	0.08066
9.63	0.0919
9.64	0.10669
9.65	0.11414
9.66	0.12061
9.67	0.12569
9.68	0.13989
9.69	0.15645
9.7	0.16449
9.71	0.17037
9.72	0.17368
9.73	0.18078
9.74	0.18078
9.75	0.17368
9.76	0.16362
9.77	0.15475
9.78	0.13357
9.79	0.11432
9.8	0.09996
9.81	0.08631
9.82	0.08602
9.83	0.10049
9.84	0.12394
9.85	0.16072
9.86	0.21439
9.87	0.28094
9.88	0.37966
9.89	0.50759
9.9	0.6546
9.91	0.82748
9.92	1.01493
9.93	1.22254
9.94	1.43372
9.95	1.65547
9.96	1.86355
9.97	2.07248
9.98	2.2818
9.99	2.49803
10	2.7045

## Sheet: Fig. 2e
	sensor output					video analysis output
	sample 1	sample 2	sample 3	mean	std	sample 1	sample 2	sample 3	mean	std
Beating frequency (Hz)	1.86435	1.54435	1.41354	1.60742	0.13391	1.91353	1.53435	1.37544	1.60777	0.15962
tr(s)	0.21524	0.16635	0.21368	0.19842	0.01604	0.20234	0.16458	0.17035	0.17909	0.01175
td(s)	0.49345	0.34454	0.49435	0.44412	0.04979	0.55432	0.33354	0.50435	0.46407	0.06684
							--	--
			--	--	--	--

[truncated: 88 more sheets: Fig. 2f, Fig. 2h, Fig. 2i, Fig. 2j, Fig. 2k, Fig. 2l, Fig. 2m, Fig. 2n, Fig. 2o, Fig. 3a, Fig. 3b, Fig. 3c, Fig. 3d, Fig. 3e, Fig. 4a, Fig. 4b, Fig. 4c, Fig. 4d, Fig. 4e, Fig. 4f …]
